# Supplementary material for: {2,7-Dimeth­oxy-8-[4-(2-methyl­prop­yl)benzo­yl]naphthalen-1-yl}[4-(2-methyl­prop­yl)phen­yl]methanone
Source: Acta Crystallogr Sect E Struct Rep Online. 2012 Nov 14;68(Pt 12):o3348. doi: 10.1107/S1600536812045953 (PMC3588949; doi:10.1107/S1600536812045953)
Supplement: Supplementary file 2 [file e-68-o3348-Isup2.hkl]

#
# h,k,l, Fc-squared, Fo-squared, sigma(Fo-squared) and status flag
#
data_I
_shelx_title ' YonezawaLab_120702_1_'
_shelx_refln_list_code          4
_shelx_F_calc_maximum      186.69
_exptl_crystal_F_000      1088.00
_reflns_d_resolution_high  0.8301
 
loop_
 _symmetry_equiv_pos_as_xyz
 'x, y, z'
 '-x, y+1/2, -z+1/2'
 '-x, -y, -z'
 'x, -y-1/2, z-1/2'
 
_cell_length_a    18.5280
_cell_length_b     7.8389
_cell_length_c    20.2304
_cell_angle_alpha  90.000
_cell_angle_beta  103.642
_cell_angle_gamma  90.000
 
_shelx_F_squared_multiplier     1.000
 
loop_
 _refln_index_h
 _refln_index_k
 _refln_index_l
 _refln_F_squared_calc
 _refln_F_squared_meas
 _refln_F_squared_sigma
 _refln_observed_status
   2   0   0     3466.01     3024.10     47.02 o
   3   0   0     2688.20     2171.61     45.33 o
   4   0   0     9441.28     8859.35    145.90 o
   5   0   0      574.93      507.96      9.91 o
   6   0   0     3731.09     3502.17     50.58 o
   7   0   0      826.27      688.38      9.41 o
   8   0   0     1735.92     1668.05     23.07 o
   9   0   0     1108.95     1202.54     17.98 o
  10   0   0       85.20       72.26      2.97 o
  11   0   0       87.87      118.73      4.00 o
  12   0   0        0.36        3.39      1.55 o
  13   0   0       44.88       35.67      4.21 o
  14   0   0       20.21       17.81      3.39 o
  15   0   0       22.39       19.67      4.27 o
  16   0   0        0.77        2.58      3.09 o
  17   0   0      249.67      339.68     43.45 o
  18   0   0       45.55       55.90     10.25 o
  19   0   0        5.82        6.00      4.24 o
  20   0   0       74.46      121.16     25.24 o
  21   0   0       58.33      133.33     30.48 o
   1   1   0     2803.67     2602.37     20.30 o
   2   1   0    14933.57    14874.52    154.83 o
   3   1   0      288.42      278.83      5.04 o
   4   1   0      152.35      109.18      2.71 o
   5   1   0    12071.11    11453.09    127.70 o
   6   1   0     1216.94     1112.41     10.62 o
   7   1   0       33.68       33.07      1.20 o
   8   1   0      105.85      144.86      2.93 o
   9   1   0      593.47      600.73      6.64 o
  10   1   0        1.38        0.64      0.77 o
  11   1   0      364.08      414.81      7.34 o
  12   1   0       77.95       77.94      2.78 o
  13   1   0      800.09      798.11     33.10 o
  14   1   0       94.92       84.26      5.26 o
  15   1   0       80.82       76.70      5.31 o
  16   1   0       16.35       12.54      3.09 o
  17   1   0       49.54       53.91      6.11 o
  18   1   0        3.28        2.35      2.39 o
  19   1   0        0.14        0.79      2.54 o
  20   1   0        2.31        0.50      1.65 o
  21   1   0        8.48       16.53      3.25 o
   0   2   0      954.48      956.79     14.80 o
   1   2   0        5.64        8.61      1.06 o
   2   2   0      735.06      731.39      6.71 o
   3   2   0     2176.48     2058.09     17.95 o
   4   2   0     6774.26     6750.36     67.18 o
   5   2   0       70.95       78.05      1.57 o
   6   2   0      379.82      341.54      4.22 o
   7   2   0     2331.64     2537.25     26.66 o
   8   2   0     1185.46     1136.40     12.44 o
   9   2   0      355.24      407.06      5.81 o
  10   2   0       90.42       91.61      2.84 o
  11   2   0      521.61      507.35     10.50 o
  12   2   0      426.62      404.83     15.85 o
  13   2   0       22.92       19.72      3.78 o
  14   2   0       67.31       74.86      6.16 o
  15   2   0        0.01       -0.44      2.08 o
  16   2   0        1.36        2.21      2.85 o
  17   2   0       36.67       41.64      6.75 o
  18   2   0       93.90      122.01      9.73 o
  19   2   0        2.54        1.41      2.26 o
  20   2   0        8.94        2.95      1.89 o
  21   2   0       11.38        6.45      4.02 o
   1   3   0     1380.40     1386.91     11.72 o
   2   3   0       43.61       40.59      1.23 o
   3   3   0      482.31      480.34      4.96 o
   4   3   0     1679.03     1740.57     18.25 o
   5   3   0     1955.58     2147.09     21.84 o
   6   3   0      153.53      138.59      2.44 o
   7   3   0        8.58       10.86      1.93 o
   8   3   0      832.04      805.61     10.45 o
   9   3   0      661.40      674.52     12.92 o
  10   3   0      318.66      313.44      7.57 o
  11   3   0       65.39       58.74      4.40 o
  12   3   0        0.80        0.48      1.78 o
  13   3   0        0.00       -0.50      1.83 o
  14   3   0      516.17      527.90     24.86 o
  15   3   0      503.66      564.47     28.64 o
  16   3   0      112.66      128.29      8.48 o
  17   3   0        0.54        0.75      1.84 o
  18   3   0        4.71        4.42      2.69 o
  19   3   0        1.25       -0.03      1.28 o
  20   3   0       17.25       17.40      4.45 o
   0   4   0     1131.15     1141.28     20.97 o
   1   4   0      411.51      441.00      5.22 o
   2   4   0      202.09      219.90      3.03 o
   3   4   0       82.97       91.02      2.20 o
   4   4   0     1188.96     1236.60     21.00 o
   5   4   0      859.45      899.48     15.96 o
   6   4   0      183.84      186.74      3.81 o
   7   4   0       17.43       20.19      1.91 o
   8   4   0       67.82       76.13      3.43 o
   9   4   0      566.16      539.17     21.91 o
  10   4   0        0.09        2.27      2.39 o
  11   4   0        0.33       -0.03      1.79 o
  12   4   0        0.20        0.61      2.01 o
  13   4   0      700.14      759.30     31.45 o
  14   4   0      530.59      583.67     31.68 o
  15   4   0       73.38      114.79      9.76 o
  16   4   0       17.46       18.96      3.36 o
  17   4   0        1.43        0.74      1.78 o
  18   4   0        0.74        0.84      1.83 o
  19   4   0        2.97        0.98      2.40 o
   1   5   0      166.15      125.85      5.73 o
   2   5   0       31.60       30.03      2.66 o
   3   5   0      383.45      355.63     16.97 o
   4   5   0       17.90       24.14      3.34 o
   5   5   0       25.40       21.20      3.12 o
   6   5   0      187.16      175.18      7.73 o
   7   5   0        2.14        3.80      2.26 o
   8   5   0        1.16        1.80      1.88 o
   9   5   0       38.47       27.19      3.92 o
  10   5   0      134.82      119.67     10.51 o
  11   5   0      114.09      118.16      6.71 o
  12   5   0        8.56        4.88      2.77 o
  13   5   0        6.40        9.33      3.46 o
  14   5   0      128.14      172.53     11.53 o
  15   5   0       62.73       65.20      7.30 o
  16   5   0        8.52        8.79      2.65 o
  17   5   0        2.95        2.46      1.62 o
  18   5   0       63.52       88.84      9.13 o
   0   6   0      457.98      483.83     57.80 o
   1   6   0       29.71       27.89      3.70 o
   2   6   0      245.71      210.83     14.67 o
   3   6   0       29.47       35.32      7.46 o
   4   6   0      538.44      562.14     22.76 o
   5   6   0      159.79      178.58     13.35 o
   6   6   0      109.64      101.19      7.77 o
   7   6   0       17.87       20.56      5.07 o
   8   6   0       48.97       44.47      5.51 o
   9   6   0       29.28       33.23      5.38 o
  10   6   0        3.43        2.03      3.19 o
  11   6   0        0.54        0.48      2.17 o
  12   6   0       17.79       22.43      4.15 o
  13   6   0       18.00       13.95      4.60 o
  14   6   0        0.83        1.51      2.29 o
  15   6   0        8.47        3.74      2.72 o
  16   6   0        2.96        1.90      2.33 o
   1   7   0        6.03       10.33      5.56 o
   2   7   0        0.03        7.61      5.21 o
   3   7   0       92.70       91.98      8.91 o
   4   7   0      226.86      274.16     21.36 o
   5   7   0      303.73      322.61     23.37 o
   6   7   0       30.75       34.54      7.36 o
   7   7   0        6.58        1.90      2.35 o
   8   7   0       14.20       15.05      7.08 o
   9   7   0       53.89       59.97      9.41 o
  10   7   0       47.46       26.48      7.39 o
  11   7   0       22.24       26.78      4.01 o
  12   7   0        1.12        2.76      2.26 o
  13   7   0        2.98        1.01      1.88 o
  14   7   0        0.28        0.22      1.61 o
   0   8   0       94.06      118.89     25.85 o
   1   8   0       11.10        4.62      2.77 o
   2   8   0       53.28       74.69     12.03 o
   3   8   0       10.86        5.12      3.05 o
   4   8   0       30.60       19.50      8.03 o
   5   8   0       49.34       44.05      9.89 o
   6   8   0       18.79       25.97      5.63 o
   7   8   0        2.18        2.99      3.14 o
   8   8   0        1.35        0.44      2.25 o
   9   8   0       13.24       11.40      4.26 o
  10   8   0        0.47        0.79      2.82 o
  11   8   0        9.51        5.67      4.75 o
   1   9   0        6.97        4.25      5.96 o
   2   9   0        6.47        2.63      2.62 o
   3   9   0       13.28        8.46      4.18 o
   4   9   0       30.56       34.44      5.65 o
   5   9   0        0.45        0.98      2.59 o
   6   9   0        0.90        1.52      2.74 o
 -21   1   1       62.65      110.09     15.06 o
 -20   1   1        0.61        1.02      2.49 o
 -19   1   1      112.89      166.75     18.48 o
 -18   1   1       19.21       17.05      3.16 o
 -17   1   1       76.07       77.00      7.33 o
 -16   1   1        0.50       -2.07      2.16 o
 -15   1   1      283.46      308.02     15.75 o
 -14   1   1       39.61       35.20      3.80 o
 -13   1   1      291.83      307.73     11.61 o
 -12   1   1       10.38       13.59      1.45 o
 -11   1   1       71.89       62.65      2.00 o
 -10   1   1      121.25      134.31      2.98 o
  -9   1   1      630.16      631.80      7.17 o
  -8   1   1     3148.08     3295.38     33.68 o
  -7   1   1     2519.81     2734.17     26.95 o
  -6   1   1      121.10      127.91      2.41 o
  -5   1   1       94.75       55.83      1.61 o
  -4   1   1    12167.27    11427.74    127.15 o
  -3   1   1     5960.32     5384.38     58.93 o
  -2   1   1      661.11      613.95      5.95 o
  -1   1   1     4856.71     4518.62     38.09 o
   0   1   1     1285.22     1224.40      9.54 o
   1   1   1     5071.19     4754.59     42.34 o
   2   1   1    10444.97     9727.72     97.54 o
   3   1   1       74.37       61.63      3.43 o
   4   1   1       78.36       61.19      2.01 o
   5   1   1      884.36      749.43      7.72 o
   6   1   1       15.28       16.53      0.85 o
   7   1   1      491.46      434.18      5.07 o
   8   1   1        2.88        2.38      0.87 o
   9   1   1      524.28      534.57      6.11 o
  10   1   1      162.55      165.79      3.32 o
  11   1   1        9.54       15.05      1.52 o
  12   1   1       81.31       77.03      2.84 o
  13   1   1        7.86        7.56      2.69 o
  14   1   1      890.16      913.64     34.36 o
  15   1   1      258.77      282.33     12.25 o
  16   1   1       20.55       14.01      3.77 o
  17   1   1       13.72        7.68      3.01 o
  18   1   1        0.26        0.25      1.62 o
  19   1   1       48.52       64.51      9.86 o
  20   1   1        4.29        2.58      2.41 o
  21   1   1       22.68       54.56     10.60 o
 -21   2   1       11.60        4.27      4.02 o
 -20   2   1        2.74        1.45      1.86 o
 -19   2   1        0.51        1.73      2.17 o
 -18   2   1       35.35       36.17      4.09 o
 -17   2   1       47.57       70.89      5.82 o
 -16   2   1        0.28       -0.63      2.24 o
 -15   2   1      447.75      528.61     27.01 o
 -14   2   1       41.73       38.75      5.22 o
 -13   2   1      368.67      372.00     16.48 o
 -12   2   1       31.25       19.80      1.95 o
 -11   2   1       60.69       58.59      2.51 o
 -10   2   1       44.22       56.73      2.36 o
  -9   2   1     1704.03     1731.72     19.84 o
  -8   2   1      477.68      562.95      6.74 o
  -7   2   1       40.10       53.24      2.01 o
  -6   2   1      627.83      714.50      7.74 o
  -5   2   1        0.02        2.50      0.68 o
  -4   2   1        1.53        0.96      0.33 o
  -3   2   1     1668.31     1426.67     11.83 o
  -2   2   1        4.45        5.11      0.76 o
  -1   2   1     5156.72     4898.05     45.88 o
   0   2   1     6778.07     6601.79     64.16 o
   1   2   1     4115.61     4104.34     39.55 o
   2   2   1      515.56      525.40      5.20 o
   3   2   1      100.11       84.59      1.55 o
   4   2   1       13.55       15.46      0.94 o
   5   2   1      136.75      134.70      1.93 o
   6   2   1      350.20      350.26      4.42 o
   7   2   1       50.70       63.36      1.91 o
   8   2   1     1283.05     1307.23     14.52 o
   9   2   1       27.08       23.60      1.61 o
  10   2   1      205.34      234.80      3.91 o
  11   2   1      143.28      137.10      3.95 o
  12   2   1      132.47      115.80      5.36 o
  13   2   1      850.48      844.18     40.28 o
  14   2   1      499.18      554.04     21.86 o
  15   2   1        3.73        4.31      3.01 o
  16   2   1        0.01        0.16      1.96 o
  17   2   1       94.55      102.14     10.30 o
  18   2   1       20.22       19.08      4.03 o
  19   2   1       34.88       37.33      6.59 o
  20   2   1        4.52        2.09      2.30 o
 -20   3   1        4.63        4.08      2.25 o
 -19   3   1        3.55        1.58      1.64 o
 -18   3   1        6.37        6.00      2.30 o
 -17   3   1      148.02      175.93     12.84 o
 -16   3   1      664.97      760.24     49.85 o
 -15   3   1       57.64       56.66      6.07 o
 -14   3   1       49.95       57.29      5.41 o
 -13   3   1      209.37      223.15     10.29 o
 -12   3   1      737.24      772.84     26.77 o
 -11   3   1        3.40        3.94      2.04 o
 -10   3   1        3.65        4.66      1.83 o
  -9   3   1       99.47      101.44      3.38 o
  -8   3   1      334.43      354.67      6.22 o
  -7   3   1      426.14      479.49      7.15 o
  -6   3   1     1530.12     1590.55     19.45 o
  -5   3   1       81.06       84.52      1.84 o
  -4   3   1     1272.46     1467.59     13.74 o
  -3   3   1       43.15       39.42      0.99 o
  -2   3   1      121.57      140.08      1.96 o
  -1   3   1      569.72      580.30      5.37 o
   0   3   1      765.98      748.98      6.60 o
   1   3   1      225.85      235.60      2.88 o
   2   3   1      589.19      594.71      5.71 o
   3   3   1     1471.06     1519.16     15.49 o
   4   3   1     1488.71     1536.73     17.11 o
   5   3   1     1557.19     1531.76     17.91 o
   6   3   1     1113.41     1180.59     13.45 o
   7   3   1        7.14        5.52      1.56 o
   8   3   1       37.61       37.56      2.32 o
   9   3   1        7.14        8.20      1.72 o
  10   3   1      214.92      213.51      6.48 o
  11   3   1      115.44      107.22      5.15 o
  12   3   1      198.15      200.52      7.75 o
  13   3   1      290.14      278.44     11.97 o
  14   3   1      398.31      407.04     20.12 o
  15   3   1        4.52        4.70      2.48 o
  16   3   1       25.53       23.94      4.34 o
  17   3   1       68.80       86.86      7.92 o
  18   3   1        0.65        1.33      1.98 o
  19   3   1       23.40       29.54      6.28 o
  20   3   1        5.71        3.68      2.49 o
 -19   4   1       19.88       22.58      4.50 o
 -18   4   1        3.17        2.05      2.15 o
 -17   4   1        4.15        3.38      2.12 o
 -16   4   1       32.42       34.21      5.80 o
 -15   4   1       64.51       77.69      6.84 o
 -14   4   1      224.90      225.40     12.92 o
 -13   4   1      645.18      654.43     28.38 o
 -12   4   1      630.15      626.74     22.13 o
 -11   4   1      141.47      121.34      6.83 o
 -10   4   1       79.36       73.54      4.90 o
  -9   4   1      166.99      179.86     12.89 o
  -8   4   1        9.16       11.97      2.55 o
  -7   4   1        2.21        2.12      1.36 o
  -6   4   1      269.97      289.13      6.01 o
  -5   4   1      778.54      826.47     13.38 o
  -4   4   1       65.63       60.09      2.19 o
  -3   4   1        3.35        3.35      0.74 o
  -2   4   1       82.21       82.72      1.91 o
  -1   4   1       51.10       55.80      1.53 o
   0   4   1       37.65       31.30      1.19 o
   1   4   1      717.28      754.21      9.95 o
   2   4   1      115.38      141.97      2.54 o
   3   4   1       15.34       15.59      1.24 o
   4   4   1      515.40      554.37     10.04 o
   5   4   1       15.44       14.01      1.78 o
   6   4   1      369.39      418.84      7.09 o
   7   4   1      202.34      203.33      4.49 o
   8   4   1      240.27      217.05      6.40 o
   9   4   1      186.99      164.68      6.50 o
  10   4   1      136.23      137.49      6.44 o
  11   4   1       14.12       12.11      3.17 o
  12   4   1       48.85       48.15      4.28 o
  13   4   1      104.69      106.23      6.10 o
  14   4   1      747.74      819.68     34.47 o
  15   4   1        0.93        0.10      1.57 o
  16   4   1       48.73       49.20      5.95 o
  17   4   1        2.69        1.94      2.38 o
  18   4   1        9.87       12.78      3.03 o
  19   4   1        0.00       -0.22      1.75 o
 -18   5   1       26.18       36.02      5.29 o
 -17   5   1        7.81        2.72      2.03 o
 -16   5   1       47.59       42.65      5.36 o
 -15   5   1      151.67      144.58     11.63 o
 -14   5   1       61.16       62.40      6.66 o
 -13   5   1       73.50       74.40      6.42 o
 -12   5   1      564.06      540.91     28.50 o
 -11   5   1        9.19        1.57      2.55 o
 -10   5   1      232.02      233.36     13.48 o
  -9   5   1       28.38       27.77      3.33 o
  -8   5   1       35.47       48.58     12.33 o
  -7   5   1       10.52        8.95      2.40 o
  -6   5   1        6.82        2.96      1.96 o
  -5   5   1        5.06        4.52      1.90 o
  -4   5   1        7.88       11.85      1.98 o
  -3   5   1       31.75       28.01      2.05 o
  -2   5   1      220.66      214.83      8.29 o
  -1   5   1       10.94        7.17      1.39 o
   0   5   1       23.44       27.99      2.14 o
   1   5   1       84.67       67.33      2.97 o
   2   5   1       71.11       65.79      3.80 o
   3   5   1       31.51       26.69      2.19 o
   4   5   1        0.55        2.41      1.89 o
   5   5   1      959.81     1025.84     28.92 o
   6   5   1      493.20      486.13     14.15 o
   7   5   1        0.04        0.09      1.47 o
   8   5   1       35.17       38.14      4.61 o
   9   5   1      241.66      227.29     10.79 o
  10   5   1      135.65      120.42      7.72 o
  11   5   1        1.45        3.56      2.76 o
  12   5   1       82.42       63.33      5.40 o
  13   5   1       42.87       34.17      4.94 o
  14   5   1        0.13        0.03      1.40 o
  15   5   1       10.82        7.31      3.21 o
  16   5   1       10.45        5.56      2.45 o
  17   5   1        2.06        0.62      1.49 o
  18   5   1        1.70        1.26      2.64 o
 -16   6   1       18.43       20.98      5.95 o
 -15   6   1        4.36        2.78      3.05 o
 -14   6   1       25.34       28.32      5.04 o
 -13   6   1      114.08      129.80     12.60 o
 -12   6   1       19.33       14.26      3.72 o
 -11   6   1       27.01       18.94      4.70 o
 -10   6   1       84.55       92.66      9.08 o
  -9   6   1       39.19       42.44      5.06 o
  -8   6   1        7.36        6.72      3.15 o
  -7   6   1       39.27       38.50      4.30 o
  -6   6   1       55.20       59.03      5.49 o
  -5   6   1       10.87        7.64      2.75 o
  -4   6   1      105.38       94.78      6.93 o
  -3   6   1      315.42      318.39     16.97 o
  -2   6   1       48.87       48.82      4.98 o
  -1   6   1      107.47       94.82     10.20 o
   0   6   1       17.62       14.68      3.08 o
   1   6   1        0.10        0.18      1.42 o
   2   6   1      343.53      317.53     22.07 o
   3   6   1      140.88      135.34     10.14 o
   4   6   1       19.28       18.96      4.35 o
   5   6   1       64.45       60.37      8.64 o
   6   6   1       52.78       38.24      5.47 o
   7   6   1       94.39       77.91      7.80 o
   8   6   1      102.99      100.58      7.74 o
   9   6   1      175.28      169.36     10.92 o
  10   6   1        5.76        8.90      3.72 o
  11   6   1      226.53      253.54     19.71 o
  12   6   1       19.86       20.29      4.25 o
  13   6   1       99.05      113.61      9.76 o
  14   6   1        2.27        1.33      2.23 o
  15   6   1        0.40       -0.05      1.24 o
  16   6   1        1.20        1.15      2.20 o
 -14   7   1        3.76        1.01      2.89 o
 -13   7   1        0.42       -0.11      1.79 o
 -12   7   1        0.04       -2.59      2.59 o
 -11   7   1        8.89        6.30      3.93 o
 -10   7   1        1.36        0.04      1.82 o
  -9   7   1       44.47       43.95      8.76 o
  -8   7   1      197.88      247.92     19.78 o
  -7   7   1       56.32       74.74      7.60 o
  -6   7   1        0.23        0.58      2.29 o
  -5   7   1       92.79      142.95     24.28 o
  -4   7   1      106.31      118.38     10.34 o
  -3   7   1       58.24       59.43      5.64 o
  -2   7   1       32.08       31.86      5.43 o
  -1   7   1       40.93       34.00      5.49 o
   0   7   1      179.34      181.31     19.09 o
   1   7   1       71.26       82.73      7.32 o
   2   7   1       83.62       86.05      8.81 o
   3   7   1        0.55       15.30     11.02 o
   4   7   1        6.90        6.86      4.27 o
   5   7   1       18.96       23.24      5.35 o
   6   7   1        0.11        0.68      2.65 o
   7   7   1       10.83       11.19      4.30 o
   8   7   1        8.28        5.24      3.84 o
   9   7   1        3.07        0.88      1.83 o
  10   7   1        1.06        0.50      1.91 o
  11   7   1       11.54        7.11      2.92 o
  12   7   1        6.31        3.62      3.13 o
  13   7   1        1.02        0.68      1.71 o
  14   7   1        2.71        1.70      2.34 o
 -11   8   1        8.92        2.07      2.99 o
 -10   8   1        0.26       -0.21      2.90 o
  -9   8   1        0.12        2.04      2.75 o
  -8   8   1       15.81       11.18      4.93 o
  -7   8   1        0.31        0.25      1.99 o
  -6   8   1       82.95       88.80     12.13 o
  -5   8   1        7.44        6.09      2.97 o
  -4   8   1       42.30       50.35      8.28 o
  -3   8   1       25.64       22.43      9.67 o
  -2   8   1        0.64        0.94      2.14 o
  -1   8   1        9.44        6.15      3.28 o
   0   8   1       22.48       16.91      6.13 o
   1   8   1        2.61        2.39      3.15 o
   2   8   1        1.65        1.34      3.05 o
   3   8   1        3.50        3.23      3.78 o
   4   8   1       21.67       20.28      7.68 o
   5   8   1       48.49       58.94     12.28 o
   6   8   1       12.32        8.49      3.60 o
   7   8   1       13.38        8.98      3.91 o
   8   8   1       19.22        4.16      3.54 o
   9   8   1        8.93        2.69      3.41 o
  10   8   1        2.20        0.32      1.78 o
  11   8   1        1.05       -0.16      2.70 o
  -6   9   1        7.27        4.83      4.04 o
  -5   9   1       20.17       17.93      8.63 o
  -4   9   1       58.30       49.01     20.56 o
  -3   9   1       16.51       11.54      3.64 o
  -2   9   1        6.41        3.34      3.42 o
  -1   9   1       35.21       49.47      6.28 o
   0   9   1        3.04        4.21      4.39 o
   1   9   1       19.18       26.16      6.90 o
   2   9   1        2.75        1.86      3.46 o
   3   9   1       14.63        6.67      3.73 o
   4   9   1        1.84        2.25      2.61 o
   5   9   1        0.31       -0.45      3.09 o
   6   9   1        0.31        0.34      3.97 o
 -22   0   2       12.43       23.11      8.73 o
 -21   0   2       16.92       33.01     10.08 o
 -20   0   2       14.25       16.07      4.52 o
 -19   0   2       20.46       30.94      9.48 o
 -18   0   2        7.74        6.10      3.43 o
 -17   0   2       10.74        7.73      3.80 o
 -16   0   2      153.00      181.08     19.33 o
 -15   0   2       25.34       12.58      3.21 o
 -14   0   2      157.38      131.84      8.53 o
 -13   0   2       21.37       20.43      3.32 o
 -12   0   2       32.96       43.26      2.83 o
 -11   0   2      314.86      297.93      6.88 o
 -10   0   2     1143.53     1187.02     18.73 o
  -9   0   2     3860.24     4146.40     55.93 o
  -8   0   2        6.73       12.34      1.37 o
  -7   0   2     9415.32     9188.91    131.54 o
  -6   0   2    10461.52    10085.87    146.00 o
  -5   0   2     9184.20     8203.54    157.47 o
  -4   0   2     2004.96     1707.31     23.78 o
  -3   0   2     4841.54     4246.32     54.70 o
  -2   0   2     1445.63     1344.60     14.76 o
  -1   0   2     1054.21     1016.93     11.02 o
   0   0   2     9992.32    10417.39    142.60 o
   1   0   2     1916.60     1755.80     29.11 o
   2   0   2     4209.34     3562.99     45.01 o
   3   0   2    24911.77    24408.52    456.34 o
   4   0   2       75.33       76.89      3.55 o
   5   0   2      371.47      319.11      5.74 o
   6   0   2      740.65      725.76      9.75 o
   7   0   2       20.50       19.11      1.80 o
   8   0   2     2293.05     2409.01     32.47 o
   9   0   2        5.97        8.08      1.59 o
  10   0   2        8.74        4.21      1.40 o
  11   0   2      136.31      146.71      4.31 o
  12   0   2       68.47       69.92      5.07 o
  13   0   2      263.07      219.47      9.44 o
  14   0   2       15.00       18.98      6.48 o
  15   0   2        3.56        3.48      4.51 o
  16   0   2      389.21      414.76     49.22 o
  17   0   2       63.93       49.63     12.77 o
  18   0   2        1.55        2.91      6.37 o
  19   0   2        0.32        0.55      2.46 o
  20   0   2        6.71        4.82      3.15 o
  21   0   2       31.73       66.68     23.50 o
 -21   1   2        0.98        0.99      1.91 o
 -20   1   2        2.81        1.92      2.10 o
 -19   1   2       32.18       31.48      4.73 o
 -18   1   2       30.22       26.28      3.87 o
 -17   1   2        0.00        0.14      1.27 o
 -16   1   2      495.86      538.24     32.08 o
 -15   1   2      126.32      128.90      7.67 o
 -14   1   2        4.54        5.77      2.33 o
 -13   1   2       18.65       12.51      2.47 o
 -12   1   2        4.82        4.24      1.14 o
 -11   1   2      253.55      215.21      4.60 o
 -10   1   2     1073.27     1107.80     12.19 o
  -9   1   2      172.63      183.57      3.30 o
  -8   1   2     2996.81     3166.95     31.76 o
  -7   1   2     1424.30     1432.00     13.60 o
  -6   1   2     2629.08     2648.57     24.77 o
  -5   1   2        4.23        2.79      0.77 o
  -4   1   2      584.79      614.17      7.32 o
  -3   1   2     2169.20     2057.18     19.78 o
  -2   1   2    26549.88    28422.30    348.29 o
  -1   1   2     1952.41     1820.38     15.77 o
   0   1   2       25.73       30.86      1.12 o
   1   1   2     9023.89     8615.92     88.10 o
   2   1   2     5072.08     4599.08     47.54 o
   3   1   2      192.57      146.43      3.10 o
   4   1   2      588.33      490.26      5.06 o
   5   1   2       28.51       34.09      1.03 o
   6   1   2      746.03      671.29      6.58 o
   7   1   2      326.82      324.20      4.04 o
   8   1   2      120.91      141.44      2.88 o
   9   1   2        0.18        1.56      0.74 o
  10   1   2       30.97       35.19      1.81 o
  11   1   2       51.56       50.21      2.18 o
  12   1   2      278.89      258.80      7.72 o
  13   1   2       94.79       99.46      5.14 o
  14   1   2      845.69      803.59     35.38 o
  15   1   2      518.82      522.18     24.45 o
  16   1   2       97.32       91.65      8.74 o
  17   1   2      110.65      143.42     16.29 o
  18   1   2       15.19       13.63      4.91 o
  19   1   2       25.53       27.68      6.11 o
  20   1   2       23.24       57.82      9.68 o
  21   1   2        1.53        5.02      4.13 o
 -21   2   2        0.01        0.42      2.05 o
 -20   2   2       20.09       25.58      4.47 o
 -19   2   2       27.85       40.59      5.00 o
 -18   2   2       93.14      123.08     11.77 o
 -17   2   2        7.20        5.47      2.71 o
 -16   2   2      251.71      268.19     18.56 o
 -15   2   2        6.28        2.12      2.25 o
 -14   2   2      123.20      122.99      6.28 o
 -13   2   2      244.23      237.46     11.63 o
 -12   2   2      462.36      451.51     15.05 o
 -11   2   2       16.07       15.02      1.57 o
 -10   2   2     1064.83     1136.43     15.83 o
  -9   2   2       66.71       90.65      2.56 o
  -8   2   2      154.07      149.92      2.92 o
  -7   2   2     5094.30     5415.30     59.30 o
  -6   2   2        0.29        2.94      1.09 o
  -5   2   2      590.94      504.23      5.68 o
  -4   2   2     1811.61     1719.74     15.38 o
  -3   2   2    11257.25    11208.73    122.51 o
  -2   2   2     2293.09     2279.71     19.40 o
  -1   2   2    13470.86    13334.67    146.43 o
   0   2   2    16122.51    16115.29    182.79 o
   1   2   2     8682.53     8583.87     91.29 o
   2   2   2    12188.15    12192.93    140.61 o
   3   2   2     1567.31     1511.67     13.71 o
   4   2   2        0.02        1.65      0.69 o
   5   2   2     1505.69     1509.10     15.51 o
   6   2   2      437.22      396.02      5.49 o
   7   2   2     1407.04     1449.83     15.73 o
   8   2   2        0.11        2.05      1.06 o
   9   2   2      158.25      123.37      2.92 o
  10   2   2      936.57      948.06     14.66 o
  11   2   2       33.40       31.41      2.64 o
  12   2   2      365.92      353.37     13.81 o
  13   2   2     1393.04     1440.47     44.37 o
  14   2   2      222.37      230.80     10.60 o
  15   2   2       10.16        6.45      3.34 o
  16   2   2      272.65      324.39     20.73 o
  17   2   2      217.02      257.63     20.64 o
  18   2   2        0.01        0.49      1.81 o
  19   2   2        3.64        0.87      1.60 o
  20   2   2        7.77        5.78      2.55 o
 -20   3   2        3.32        1.71      2.20 o
 -19   3   2        1.41        0.60      2.03 o
 -18   3   2        4.45        4.61      2.85 o
 -17   3   2        2.50        0.08      1.61 o
 -16   3   2        0.83       -0.79      1.71 o
 -15   3   2        0.57        2.19      2.38 o
 -14   3   2      205.02      199.48     11.03 o
 -13   3   2       18.10       15.93      3.27 o
 -12   3   2        5.77        4.10      1.93 o
 -11   3   2      131.93      124.86      5.08 o
 -10   3   2        1.67        4.80      1.75 o
  -9   3   2      608.20      598.53     10.11 o
  -8   3   2      359.38      353.39      6.61 o
  -7   3   2      108.87       96.41      2.65 o
  -6   3   2      127.39      130.38      2.93 o
  -5   3   2      348.24      367.28      5.24 o
  -4   3   2        0.44        2.50      0.82 o
  -3   3   2      740.78      756.65      7.19 o
  -2   3   2      407.35      408.31      3.92 o
  -1   3   2      726.23      703.33      6.43 o
   0   3   2     1953.08     1965.96     17.76 o
   1   3   2     3516.97     3593.40     34.50 o
   2   3   2     2639.62     2711.23     26.82 o
   3   3   2      780.11      698.12      8.46 o
   4   3   2     1075.57     1106.29     12.77 o
   5   3   2     3286.54     3658.33     42.37 o
   6   3   2     1698.29     1836.38     23.13 o
   7   3   2       80.53       92.38      2.84 o
   8   3   2      373.32      366.39      7.22 o
   9   3   2       31.35       33.74      2.59 o
  10   3   2       36.39       36.08      4.03 o
  11   3   2       30.56       28.59      3.72 o
  12   3   2      200.44      190.68      8.60 o
  13   3   2        8.54        5.90      2.97 o
  14   3   2      123.09      126.78      6.67 o
  15   3   2       26.64       27.72      3.82 o
  16   3   2       53.06       66.05      5.62 o
  17   3   2        1.45        3.90      3.09 o
  18   3   2       22.36       26.81      4.24 o
  19   3   2        1.09       -0.40      1.73 o
  20   3   2        0.31       -0.20      2.18 o
 -20   4   2        0.68        0.44      2.59 o
 -19   4   2        0.93       -1.18      2.03 o
 -18   4   2        0.91        0.51      1.86 o
 -17   4   2        1.59        2.18      2.67 o
 -16   4   2        3.18        4.71      3.38 o
 -15   4   2       73.50       69.98      6.06 o
 -14   4   2       37.73       37.51      4.13 o
 -13   4   2      103.73      118.75      6.78 o
 -12   4   2       74.48       77.01      7.55 o
 -11   4   2       85.09       97.76      5.42 o
 -10   4   2      176.31      193.70      7.32 o
  -9   4   2      763.46      748.10     21.22 o
  -8   4   2       84.73       88.11      4.22 o
  -7   4   2      352.26      360.77      6.76 o
  -6   4   2      365.68      398.00      8.44 o
  -5   4   2        4.69        4.57      1.39 o
  -4   4   2       31.55       35.00      1.77 o
  -3   4   2       86.47       83.04      2.09 o
  -2   4   2      889.64      894.44     13.20 o
  -1   4   2      320.71      319.40      4.71 o
   0   4   2      157.29      141.95      2.37 o
   1   4   2      290.74      307.87      4.12 o
   2   4   2      132.84      141.48      2.51 o
   3   4   2      697.74      749.20     11.11 o
   4   4   2       71.38       71.10      2.53 o
   5   4   2       29.09       25.61      1.60 o
   6   4   2      203.30      236.27      5.09 o
   7   4   2        7.90        8.49      2.17 o
   8   4   2     1089.47     1039.72     32.44 o
   9   4   2      884.14      889.04     22.81 o
  10   4   2      212.63      191.00      7.99 o
  11   4   2       81.42       75.19      5.40 o
  12   4   2      439.42      440.56     18.32 o
  13   4   2       59.28       62.74      5.37 o
  14   4   2       42.05       39.81      4.58 o
  15   4   2       37.43       31.33      3.57 o
  16   4   2        1.22        0.80      1.63 o
  17   4   2        1.48        2.09      2.08 o
  18   4   2       17.85       23.38      4.15 o
  19   4   2       29.19       40.64      9.95 o
 -18   5   2        6.97        4.41      2.19 o
 -17   5   2        2.07        1.33      2.10 o
 -16   5   2        0.34       -0.66      2.07 o
 -15   5   2      202.08      211.33     17.36 o
 -14   5   2      100.85       86.03      6.86 o
 -13   5   2        0.14        0.04      2.03 o
 -12   5   2      100.45      119.24     16.41 o
 -11   5   2       86.87       82.26      5.68 o
 -10   5   2      230.88      231.35     16.32 o
  -9   5   2      194.18      203.91     12.04 o
  -8   5   2      408.26      436.53     23.43 o
  -7   5   2       29.12       29.46      3.68 o
  -6   5   2       16.28       30.39      6.74 o
  -5   5   2       19.19       16.20      2.21 o
  -4   5   2       85.99       76.16      4.05 o
  -3   5   2       18.03       19.27      1.86 o
  -2   5   2        0.50        0.74      1.01 o
  -1   5   2        1.75        1.53      1.00 o
   0   5   2      159.10      153.10      5.61 o
   1   5   2        4.26        3.79      1.21 o
   2   5   2        0.87        0.60      0.91 o
   3   5   2       20.71       25.23      2.22 o
   4   5   2      211.92      214.05      8.40 o
   5   5   2      568.04      604.85     18.19 o
   6   5   2      636.06      676.24     26.55 o
   7   5   2      183.28      190.13      9.04 o
   8   5   2      733.49      779.25     29.87 o
   9   5   2        0.29        0.02      1.99 o
  10   5   2       30.11       21.22      4.33 o
  11   5   2      197.71      214.40     11.94 o
  12   5   2       56.45       72.57      6.11 o
  13   5   2       19.46       17.35      4.23 o
  14   5   2        9.23        5.27      2.87 o
  15   5   2       18.99       16.62      3.63 o
  16   5   2        0.00        1.29      1.91 o
  17   5   2       38.44       61.88      9.74 o
 -17   6   2       14.56       10.00      3.55 o
 -16   6   2       16.55       10.91      3.38 o
 -15   6   2       54.79       56.29      5.79 o
 -14   6   2      188.40      234.51     11.35 o
 -13   6   2      179.57      193.50     11.01 o
 -12   6   2       83.66       86.80      7.64 o
 -11   6   2        1.52       -0.31      2.49 o
 -10   6   2        0.42        0.44      1.98 o
  -9   6   2        3.54        2.39      2.56 o
  -8   6   2        0.79        3.41      3.13 o
  -7   6   2        3.12       11.46      4.07 o
  -6   6   2       73.47       74.59      7.04 o
  -5   6   2       55.26       54.25      5.92 o
  -4   6   2        8.05        3.80      2.90 o
  -3   6   2       15.28       15.03      4.43 o
  -2   6   2        8.84        7.75      3.74 o
  -1   6   2       12.88       10.77      2.73 o
   0   6   2        9.61        7.74      2.63 o
   1   6   2      242.16      228.96     17.99 o
   2   6   2       61.50       48.97      6.00 o
   3   6   2      666.23      659.07     37.47 o
   4   6   2      370.66      351.15     22.82 o
   5   6   2      319.13      339.23     19.26 o
   6   6   2       94.15       91.09      7.41 o
   7   6   2      131.32      136.20     10.50 o
   8   6   2        0.33        0.88      2.60 o
   9   6   2        0.45       -0.51      2.23 o
  10   6   2       13.62        9.06      4.11 o
  11   6   2       13.93       13.46      4.54 o
  12   6   2        4.32        2.20      2.21 o
  13   6   2       21.96       16.07      3.14 o
  14   6   2       12.29        7.06      3.31 o
  15   6   2        1.41        0.50      1.93 o
  16   6   2       25.81       29.37      6.71 o
 -14   7   2        4.88        1.41      2.42 o
 -13   7   2       10.78        4.30      3.60 o
 -12   7   2       49.32       47.09      6.64 o
 -11   7   2       23.17       10.92      3.43 o
 -10   7   2        1.81        0.54      1.96 o
  -9   7   2       36.16       15.68      6.20 o
  -8   7   2       43.59       32.57      5.42 o
  -7   7   2       10.32        8.32      4.15 o
  -6   7   2        1.09        1.96      2.48 o
  -5   7   2       78.12       89.28      8.78 o
  -4   7   2        3.19       14.84      9.74 o
  -3   7   2       22.00       27.35      4.87 o
  -2   7   2     1078.32     1209.12     95.21 o
  -1   7   2        1.28        1.57      2.61 o
   0   7   2      448.91      517.85     24.63 o
   1   7   2      425.01      466.56     27.68 o
   2   7   2       78.09       71.33     14.99 o
   3   7   2      722.40      765.23     77.53 o
   4   7   2       43.82       35.31      7.67 o
   5   7   2      133.26      147.67     11.12 o
   6   7   2      132.83      161.40     10.15 o
   7   7   2        0.86        0.81      2.20 o
   8   7   2      171.25      165.84     17.94 o
   9   7   2      142.52      161.28     15.99 o
  10   7   2        0.50        0.54      2.04 o
  11   7   2       16.13       11.54      3.40 o
  12   7   2        0.55        0.24      1.50 o
  13   7   2       10.27       14.99      3.72 o
  14   7   2        1.97        2.56      2.80 o
 -11   8   2        0.04       11.86     11.48 o
 -10   8   2        2.00        0.92      2.65 o
  -9   8   2        4.41        3.22      3.81 o
  -8   8   2       41.56       33.43      9.72 o
  -7   8   2        6.92        8.07      3.99 o
  -6   8   2       23.86       11.15      4.82 o
  -5   8   2        7.83        4.17      2.34 o
  -4   8   2        1.03        1.01      2.18 o
  -3   8   2        7.72        4.68      2.85 o
  -2   8   2       77.93       91.71     11.45 o
  -1   8   2       51.80       54.53     10.59 o
   0   8   2        0.05       -0.12      1.64 o
   1   8   2       12.23       14.90      5.01 o
   2   8   2        2.96        0.77      2.33 o
   3   8   2       24.07       27.34      9.81 o
   4   8   2       23.98       19.33      7.17 o
   5   8   2        9.28        5.70      4.62 o
   6   8   2        0.47       -0.64      2.65 o
   7   8   2        2.46        2.19      2.47 o
   8   8   2        8.49        4.43      3.02 o
   9   8   2       26.08       38.04      5.27 o
  10   8   2        0.25       -0.34      2.10 o
  -6   9   2        5.25        5.97      3.60 o
  -5   9   2       14.39       15.18      7.62 o
  -4   9   2       59.22       71.59     22.41 o
  -3   9   2       61.11       60.27     34.50 o
  -2   9   2       30.22       47.58     10.95 o
  -1   9   2       19.50       27.26     15.53 o
   0   9   2        2.15        3.25      2.71 o
   1   9   2       10.71        2.48      3.78 o
   2   9   2        1.06        1.45      2.85 o
   3   9   2       11.02       15.00      6.58 o
   4   9   2        0.10       -0.14      2.85 o
   5   9   2       10.84        6.40      5.23 o
 -22   1   3        2.19        5.22      4.57 o
 -21   1   3        6.83        3.03      2.19 o
 -20   1   3        2.15        0.40      1.20 o
 -19   1   3       13.24       13.38      3.21 o
 -18   1   3       46.45       45.67      5.09 o
 -17   1   3        1.40        1.48      1.82 o
 -16   1   3      230.47      281.40     18.41 o
 -15   1   3       33.06       47.25      5.87 o
 -14   1   3        1.30        0.91      1.83 o
 -13   1   3       22.73       26.80      2.77 o
 -12   1   3      108.12      107.64      3.20 o
 -11   1   3      233.80      248.23      4.13 o
 -10   1   3     1155.40     1263.56     13.73 o
  -9   1   3     2196.70     2283.58     22.39 o
  -8   1   3     2087.07     2029.98     19.72 o
  -7   1   3       47.90       50.34      1.66 o
  -6   1   3     3145.47     3134.72     30.31 o
  -5   1   3     1331.35     1208.88     11.49 o
  -4   1   3     4635.20     4134.96     38.84 o
  -3   1   3     4177.16     4121.33     39.65 o
  -2   1   3      360.61      295.33      4.99 o
  -1   1   3     7453.90     7107.54     70.52 o
   0   1   3    10778.37    10186.36    104.76 o
   1   1   3     8088.27     7488.99     79.36 o
   2   1   3      453.58      415.32      5.46 o
   3   1   3     5746.14     5421.31     54.15 o
   4   1   3      155.20      135.91      2.31 o
   5   1   3       99.72       98.06      1.78 o
   6   1   3      257.52      242.18      3.26 o
   7   1   3      348.84      330.36      4.01 o
   8   1   3        6.88        7.75      1.05 o
   9   1   3     1530.75     1566.01     17.25 o
  10   1   3       57.34       58.59      2.46 o
  11   1   3      395.03      422.43      9.02 o
  12   1   3       12.49       11.80      2.20 o
  13   1   3       49.61       41.38      4.34 o
  14   1   3       99.11      110.72      7.22 o
  15   1   3       59.84       49.36      4.47 o
  16   1   3       76.33       95.53      7.93 o
  17   1   3        4.49        5.99      4.42 o
  18   1   3       62.89       76.03      9.51 o
  19   1   3       21.39       24.68      6.22 o
  20   1   3       16.01       10.11      3.15 o
 -21   2   3        2.00        1.00      2.04 o
 -20   2   3        6.06        3.84      2.07 o
 -19   2   3       60.98       66.85      7.49 o
 -18   2   3       27.97       22.23      4.12 o
 -17   2   3        3.15        6.62      4.07 o
 -16   2   3      363.53      413.51     25.07 o
 -15   2   3        0.98        3.82      2.36 o
 -14   2   3       43.52       37.44      4.05 o
 -13   2   3       23.44       18.26      2.68 o
 -12   2   3       89.52       71.62      3.02 o
 -11   2   3       89.78       81.01      2.57 o
 -10   2   3      478.16      535.90      8.09 o
  -9   2   3     1321.02     1448.61     16.13 o
  -8   2   3      202.96      195.45      3.89 o
  -7   2   3      198.12      212.98      3.73 o
  -6   2   3      134.17      176.18      3.26 o
  -5   2   3      465.42      467.27      5.15 o
  -4   2   3       33.20       34.30      1.21 o
  -3   2   3      450.28      454.66      4.59 o
  -2   2   3    11503.81    11544.18    124.48 o
  -1   2   3    12490.06    12432.53    141.38 o
   0   2   3    14885.01    14930.39    167.36 o
   1   2   3      166.06      152.19      2.14 o
   2   2   3      694.46      674.20      6.42 o
   3   2   3      593.67      558.07      5.40 o
   4   2   3        9.03        9.34      0.77 o
   5   2   3       48.18       53.71      2.07 o
   6   2   3        0.00        3.41      1.04 o
   7   2   3     1149.35     1210.15     13.58 o
   8   2   3      312.83      312.54      4.93 o
   9   2   3       58.68       67.51      2.44 o
  10   2   3        3.62        1.38      1.18 o
  11   2   3        0.13        2.00      1.39 o
  12   2   3      221.48      216.58      8.23 o
  13   2   3      611.05      664.48     19.30 o
  14   2   3       70.39       71.47      6.70 o
  15   2   3       47.21       47.08      5.27 o
  16   2   3      230.14      255.24     17.90 o
  17   2   3       65.20       70.19      6.81 o
  18   2   3        3.07        2.80      2.40 o
  19   2   3        7.35        8.39      4.10 o
  20   2   3       13.18       17.20      3.94 o
 -21   3   3        1.59        0.06      2.13 o
 -20   3   3        3.68        0.77      2.49 o
 -19   3   3        0.00       -0.10      1.47 o
 -18   3   3       41.92       45.54      5.60 o
 -17   3   3      163.08      180.99     13.97 o
 -16   3   3       59.13       56.59      5.72 o
 -15   3   3       92.57      111.16      6.55 o
 -14   3   3        0.01        1.12      2.31 o
 -13   3   3      584.13      588.99     27.65 o
 -12   3   3        3.92        8.29      3.02 o
 -11   3   3      824.88      794.04     24.99 o
 -10   3   3       29.49       28.20      2.33 o
  -9   3   3      727.24      744.98     15.20 o
  -8   3   3        4.02        8.92      1.34 o
  -7   3   3      847.64      895.03     14.39 o
  -6   3   3       65.34       65.81      2.21 o
  -5   3   3     1415.77     1446.65     16.37 o
  -4   3   3      451.06      453.50      5.08 o
  -3   3   3     3407.69     3714.15     38.48 o
  -2   3   3       53.93       62.67      1.79 o
  -1   3   3      330.84      375.32      4.02 o
   0   3   3      572.56      517.26      5.20 o
   1   3   3     3334.23     3454.45     36.35 o
   2   3   3      888.98      837.77      9.13 o
   3   3   3       14.78       16.78      1.30 o
   4   3   3     1797.96     1878.90     21.46 o
   5   3   3      489.86      532.08      7.25 o
   6   3   3       48.81       51.90      2.12 o
   7   3   3       56.56       48.49      2.25 o
   8   3   3      470.84      489.96      9.84 o
   9   3   3       41.42       46.34      3.32 o
  10   3   3        9.16        9.04      2.87 o
  11   3   3       45.31       39.80      4.20 o
  12   3   3      252.35      247.83     10.67 o
  13   3   3        0.74        1.47      1.88 o
  14   3   3        0.48        1.74      2.11 o
  15   3   3       89.88      107.63      6.88 o
  16   3   3        3.94        4.48      3.38 o
  17   3   3       17.30       18.36      3.72 o
  18   3   3       29.72       38.90      4.80 o
  19   3   3        2.76        2.79      2.06 o
 -20   4   3        0.91        0.51      1.97 o
 -19   4   3       70.90      104.74     10.34 o
 -18   4   3       20.20        9.86      2.97 o
 -17   4   3        1.07        0.75      2.11 o
 -16   4   3       29.02       35.32      4.81 o
 -15   4   3        4.78        3.22      2.80 o
 -14   4   3       36.88       36.76      5.35 o
 -13   4   3      151.86      193.55     17.84 o
 -12   4   3       23.01       22.81      3.51 o
 -11   4   3       32.09       29.60      3.98 o
 -10   4   3        3.21       19.42      7.71 o
  -9   4   3        2.19        1.73      1.79 o
  -8   4   3       29.53       28.65      2.38 o
  -7   4   3       83.92       96.75      3.20 o
  -6   4   3        9.70        7.21      1.57 o
  -5   4   3      463.90      470.02      8.53 o
  -4   4   3      509.24      525.09      8.62 o
  -3   4   3     1879.26     2090.95     33.05 o
  -2   4   3      260.94      285.16      4.50 o
  -1   4   3       16.81       10.58      1.16 o
   0   4   3     1083.28     1142.91     15.80 o
   1   4   3      843.79      896.55     12.14 o
   2   4   3      190.73      203.02      3.44 o
   3   4   3       71.34       80.98      2.58 o
   4   4   3       15.33       26.69      1.79 o
   5   4   3      756.93      811.74     13.77 o
   6   4   3       25.23       20.94      2.42 o
   7   4   3      205.27      207.96      6.43 o
   8   4   3       81.22       79.02      4.80 o
   9   4   3      600.21      582.81     15.97 o
  10   4   3      205.93      204.49      7.74 o
  11   4   3      129.78      120.52      6.56 o
  12   4   3       40.53       34.62      4.42 o
  13   4   3      120.30      131.74      6.73 o
  14   4   3       89.94       94.94      5.71 o
  15   4   3       81.97       72.05      6.69 o
  16   4   3       20.32       19.92      3.04 o
  17   4   3       62.05       77.59      9.51 o
  18   4   3        4.21        2.44      2.42 o
 -18   5   3       37.04       36.48      8.23 o
 -17   5   3       53.58       65.87      5.50 o
 -16   5   3       13.26        9.73      2.98 o
 -15   5   3      103.06      104.92      6.27 o
 -14   5   3      483.23      464.64     18.41 o
 -13   5   3       43.00       39.92      5.09 o
 -12   5   3      333.96      331.52     19.03 o
 -11   5   3       99.91      122.19      8.00 o
 -10   5   3      337.32      364.33     17.86 o
  -9   5   3        4.71        7.78      3.70 o
  -8   5   3       26.53       23.70      3.35 o
  -7   5   3        2.94        5.37      2.31 o
  -6   5   3      171.29      154.12      6.00 o
  -5   5   3        0.38        0.22      1.08 o
  -4   5   3       99.31      105.41      4.34 o
  -3   5   3        4.49        3.27      1.40 o
  -2   5   3       94.28       87.00      3.27 o
  -1   5   3        0.01        0.59      0.74 o
   0   5   3      498.60      507.28     14.04 o
   1   5   3      131.21      136.03      4.24 o
   2   5   3        0.01        0.05      0.55 o
   3   5   3       40.21       38.78      2.79 o
   4   5   3        0.01        0.70      1.47 o
   5   5   3      177.84      180.02      7.54 o
   6   5   3        8.18        5.79      2.32 o
   7   5   3       77.78       64.71      5.54 o
   8   5   3      152.67      131.59      7.70 o
   9   5   3       96.69       85.19      6.21 o
  10   5   3      163.42      153.96      7.79 o
  11   5   3       50.53       37.94      5.22 o
  12   5   3      228.72      247.64     13.09 o
  13   5   3      180.11      195.81     13.69 o
  14   5   3       91.35       94.07      7.99 o
  15   5   3        2.65        4.27      2.45 o
  16   5   3       29.78       23.52      4.88 o
  17   5   3        0.43        0.91      2.64 o
 -17   6   3        4.89        2.21      2.81 o
 -16   6   3       47.26       48.97      7.60 o
 -15   6   3       37.40       26.89      5.26 o
 -14   6   3       22.65       37.05     12.70 o
 -13   6   3      193.77      241.55     17.84 o
 -12   6   3       30.06       38.87      7.85 o
 -11   6   3        8.10        5.37      2.75 o
 -10   6   3        2.19        0.53      1.57 o
  -9   6   3       55.22       42.65      4.86 o
  -8   6   3       65.21       69.72      6.12 o
  -7   6   3      165.49      162.58     14.28 o
  -6   6   3      356.30      401.91     24.96 o
  -5   6   3      325.85      293.55     24.04 o
  -4   6   3      140.09      125.19      7.27 o
  -3   6   3      942.51     1014.50     53.41 o
  -2   6   3      995.84     1006.18     66.81 o
  -1   6   3       61.43       51.20      7.73 o
   0   6   3        1.98        3.69      2.41 o
   1   6   3       54.85       41.31      5.30 o
   2   6   3      279.94      303.01     31.79 o
   3   6   3        1.96        1.02      2.45 o
   4   6   3     1893.26     1982.88    101.85 o
   5   6   3       17.22       15.59      4.78 o
   6   6   3      186.19      178.07     11.43 o
   7   6   3       81.92       83.85      6.87 o
   8   6   3       66.44       54.76      6.30 o
   9   6   3       69.68       52.20      7.39 o
  10   6   3       54.59       42.53      8.57 o
  11   6   3       12.46       10.17      3.40 o
  12   6   3        0.62        0.63      1.98 o
  13   6   3        0.24       -0.37      1.54 o
  14   6   3        0.01       -0.01      1.29 o
  15   6   3       11.31       14.82      3.63 o
 -14   7   3       12.67        7.86      3.28 o
 -13   7   3        1.33        0.85      2.86 o
 -12   7   3        5.14        4.02      3.25 o
 -11   7   3       10.55        5.77      3.00 o
 -10   7   3        8.22        8.62      3.35 o
  -9   7   3        4.21        2.34      2.63 o
  -8   7   3       50.58       38.65      8.02 o
  -7   7   3      167.78      178.55     10.58 o
  -6   7   3        2.41        0.53      2.65 o
  -5   7   3      131.65      125.35     13.37 o
  -4   7   3      102.91      121.32      9.60 o
  -3   7   3       79.29       80.00      9.59 o
  -2   7   3      134.61      158.29     10.82 o
  -1   7   3        0.55       -0.32      1.78 o
   0   7   3       28.98       27.19      5.12 o
   1   7   3        5.31        5.83      3.86 o
   2   7   3       64.11       54.07     10.23 o
   3   7   3        7.32        3.52      4.33 o
   4   7   3       41.35       41.55      7.17 o
   5   7   3       20.69       14.40      3.70 o
   6   7   3       36.93       29.92      7.26 o
   7   7   3       99.41      105.10     12.22 o
   8   7   3        0.36        0.89      2.24 o
   9   7   3        6.84        4.74      3.34 o
  10   7   3        1.37        0.67      1.64 o
  11   7   3        4.17        3.58      2.27 o
  12   7   3        2.20        2.21      2.51 o
  13   7   3       10.68       16.92      3.25 o
 -11   8   3        0.22       -0.09      2.51 o
 -10   8   3       54.66       44.30      8.79 o
  -9   8   3      119.78      151.08     23.36 o
  -8   8   3       36.82       42.95      5.97 o
  -7   8   3       11.78        7.81      3.78 o
  -6   8   3       56.61       52.51      9.67 o
  -5   8   3        3.59        1.52      2.15 o
  -4   8   3        4.33        2.08      2.91 o
  -3   8   3        0.12        0.77      2.16 o
  -2   8   3       13.99        7.86      3.14 o
  -1   8   3        0.01        0.27      1.34 o
   0   8   3        2.56        7.05      4.80 o
   1   8   3        1.30        2.85      3.47 o
   2   8   3        0.66        1.03      2.41 o
   3   8   3        1.93        1.31      2.58 o
   4   8   3        2.48        2.19      2.86 o
   5   8   3        6.78        5.57      3.25 o
   6   8   3       14.06        8.30      3.01 o
   7   8   3        5.84        6.62      3.32 o
   8   8   3        7.30        9.02      2.99 o
   9   8   3        0.07        0.11      1.41 o
  10   8   3        0.79        0.33      1.74 o
  -6   9   3       28.69       36.14     29.25 o
  -5   9   3        1.93       -1.69      3.91 o
  -4   9   3        4.48        3.17      3.64 o
  -3   9   3        0.01       -1.35      2.64 o
  -2   9   3       23.83       47.16     18.13 o
  -1   9   3        0.62       -0.15      2.31 o
   0   9   3       69.62      103.25     21.73 o
   1   9   3        0.08       -0.79      2.98 o
   2   9   3       31.06       50.05     12.40 o
   3   9   3        5.53        4.91      5.33 o
   4   9   3       21.66       29.09     23.23 o
   5   9   3        0.09        1.07      2.94 o
 -22   0   4       20.60        3.84      6.37 o
 -21   0   4       86.08      111.03      8.52 o
 -20   0   4       14.31       26.62      3.92 o
 -19   0   4        4.02        4.05      2.89 o
 -18   0   4      207.80      267.87     31.01 o
 -17   0   4       75.04       69.92      8.76 o
 -16   0   4       18.97       39.91      6.08 o
 -15   0   4        9.56       10.12      3.93 o
 -14   0   4       82.13       64.70      6.43 o
 -13   0   4        7.75        9.21      2.28 o
 -12   0   4      109.16       79.43      3.61 o
 -11   0   4      148.90      188.67      4.93 o
 -10   0   4     2821.55     2898.92     53.97 o
  -9   0   4     5608.66     6271.03     93.23 o
  -8   0   4     6704.66     7470.25    108.60 o
  -7   0   4        9.69       15.92      1.32 o
  -6   0   4      155.86      190.29      3.48 o
  -5   0   4     1648.10     1490.77     17.75 o
  -4   0   4     7469.10     6816.86     95.81 o
  -3   0   4    34854.52    38850.30    711.89 o
  -2   0   4     5634.10     5162.19     68.78 o
  -1   0   4    12206.36    11978.77    175.05 o
   0   0   4        2.19        9.17      2.28 o
   1   0   4    27083.50    29004.14    510.46 o
   2   0   4      375.62      351.28      6.82 o
   3   0   4    28228.51    29212.10    519.03 o
   4   0   4      461.13      384.64      5.78 o
   5   0   4       21.42       19.03      1.58 o
   6   0   4     6144.26     6128.16     84.88 o
   7   0   4     1811.01     1604.21     21.00 o
   8   0   4      790.84      827.25     11.55 o
   9   0   4     2520.94     2695.30     43.32 o
  10   0   4      380.57      328.10      7.74 o
  11   0   4     3608.98     3512.38     87.35 o
  12   0   4     3807.14     3890.70    193.55 o
  13   0   4     1388.80     1457.03     70.58 o
  14   0   4      608.53      629.21     38.28 o
  15   0   4       47.78       46.35      6.21 o
  16   0   4      110.78      106.03     15.23 o
  17   0   4       41.94       37.82     10.14 o
  18   0   4        0.14        0.68      2.61 o
  19   0   4       95.07      188.44     37.95 o
  20   0   4        4.36        3.55      5.49 o
 -22   1   4        3.62        0.46      3.55 o
 -21   1   4        9.91       11.14      2.37 o
 -20   1   4        1.28        1.61      2.14 o
 -19   1   4       33.27       36.35      3.60 o
 -18   1   4        0.01       -0.29      1.30 o
 -17   1   4       25.15       23.96      3.02 o
 -16   1   4      419.30      437.31     25.37 o
 -15   1   4      226.93      256.23     13.19 o
 -14   1   4        7.10        3.67      2.07 o
 -13   1   4       63.19       59.66      3.34 o
 -12   1   4        3.39        4.79      1.33 o
 -11   1   4        1.86        2.16      0.86 o
 -10   1   4      488.20      477.88      6.05 o
  -9   1   4      716.20      760.61      8.15 o
  -8   1   4     9777.74    10347.80    118.99 o
  -7   1   4      370.74      400.09      4.83 o
  -6   1   4        8.75       10.36      1.04 o
  -5   1   4      191.03      181.96      2.46 o
  -4   1   4      109.70      120.46      2.16 o
  -3   1   4      205.82      186.29      2.94 o
  -2   1   4     3837.32     3468.61     31.95 o
  -1   1   4     2116.95     1912.40     18.01 o
   0   1   4       58.32       63.77      2.87 o
   1   1   4     6033.78     5615.56     57.05 o
   2   1   4      510.42      493.72      5.72 o
   3   1   4      621.02      660.43      6.34 o
   4   1   4      885.23      848.74      7.97 o
   5   1   4     1097.34      989.15      9.58 o
   6   1   4        0.01        0.40      0.53 o
   7   1   4      572.57      606.26      6.34 o
   8   1   4      431.22      419.39      5.36 o
   9   1   4        0.19        1.29      0.86 o
  10   1   4       83.00       75.29      2.57 o
  11   1   4      105.87      100.85      3.40 o
  12   1   4        7.28        5.38      2.51 o
  13   1   4      555.23      508.86     17.48 o
  14   1   4     1920.49     1914.63    117.26 o
  15   1   4      207.56      217.83     11.93 o
  16   1   4        0.04        1.85      3.02 o
  17   1   4       49.87       46.87      8.04 o
  18   1   4        2.76        2.41      2.53 o
  19   1   4        5.38        3.29      2.55 o
  20   1   4        2.41        2.84      3.43 o
 -21   2   4       14.40       15.90      4.29 o
 -20   2   4       13.88       11.47      2.78 o
 -19   2   4       34.67       31.20      6.21 o
 -18   2   4       54.74       59.37      6.63 o
 -17   2   4      146.06      153.73     11.48 o
 -16   2   4      149.60      146.33      9.52 o
 -15   2   4     1332.87     1303.45     72.89 o
 -14   2   4       17.02       18.48      3.13 o
 -13   2   4      651.34      662.91     29.82 o
 -12   2   4      658.34      638.29     17.86 o
 -11   2   4      369.65      367.65      7.27 o
 -10   2   4        9.49       15.19      1.77 o
  -9   2   4        3.25        3.91      1.09 o
  -8   2   4      669.70      674.36      7.91 o
  -7   2   4     1323.98     1352.96     15.80 o
  -6   2   4     1979.22     2019.77     23.07 o
  -5   2   4     3892.81     3622.51     36.15 o
  -4   2   4      581.13      592.83      5.64 o
  -3   2   4     2741.00     2757.19     26.51 o
  -2   2   4     5156.98     5127.32     50.41 o
  -1   2   4       19.65       23.11      1.16 o
   0   2   4      458.03      442.61      4.58 o
   1   2   4      356.85      327.55      3.29 o
   2   2   4      262.54      256.75      3.15 o
   3   2   4      928.27      876.62      8.35 o
   4   2   4       77.32       79.15      1.78 o
   5   2   4      503.58      501.49      5.57 o
   6   2   4      645.39      707.28      8.08 o
   7   2   4       95.46      114.06      3.06 o
   8   2   4      150.55      162.28      3.27 o
   9   2   4     1053.63     1144.69     15.88 o
  10   2   4      155.54      153.72      4.43 o
  11   2   4       16.02       13.16      2.46 o
  12   2   4       14.87       10.82      2.90 o
  13   2   4      221.39      230.66      9.20 o
  14   2   4        6.84        6.30      3.67 o
  15   2   4      457.69      503.65     25.65 o
  16   2   4      266.65      321.77     21.58 o
  17   2   4        1.79        1.23      2.21 o
  18   2   4       19.37       19.88      4.37 o
  19   2   4        0.49        0.92      1.87 o
  20   2   4        7.68       11.40      3.53 o
 -21   3   4        5.85        3.58      2.87 o
 -20   3   4        0.85        0.39      1.87 o
 -19   3   4        0.06       -0.20      1.87 o
 -18   3   4       13.77        6.44      3.35 o
 -17   3   4       13.99        6.75      4.18 o
 -16   3   4       29.59       29.74      4.14 o
 -15   3   4       43.06       42.88      5.99 o
 -14   3   4       11.72       10.56      3.85 o
 -13   3   4       96.22      107.78      6.48 o
 -12   3   4        8.77        5.65      2.33 o
 -11   3   4       25.03       30.87      4.03 o
 -10   3   4        4.60        2.50      1.59 o
  -9   3   4        0.18        1.08      0.96 o
  -8   3   4       30.17       34.54      1.77 o
  -7   3   4       25.92       30.51      2.01 o
  -6   3   4     4730.24     5173.36     61.32 o
  -5   3   4       38.10       33.26      1.19 o
  -4   3   4     2967.09     3166.53     39.17 o
  -3   3   4      521.17      525.82      6.04 o
  -2   3   4        1.01        1.65      0.47 o
  -1   3   4        8.14       10.03      0.95 o
   0   3   4      473.54      475.15      5.54 o
   1   3   4       58.81       64.18      2.14 o
   2   3   4      818.75      789.35      8.85 o
   3   3   4       13.64        9.72      1.29 o
   4   3   4      358.13      361.61      5.11 o
   5   3   4     2531.77     2785.17     33.10 o
   6   3   4      412.91      431.47      6.44 o
   7   3   4      880.70      951.59     14.18 o
   8   3   4      420.30      442.25      8.06 o
   9   3   4      194.24      184.44      6.84 o
  10   3   4        0.97        1.53      2.30 o
  11   3   4      166.11      156.93      6.97 o
  12   3   4        1.52        1.22      2.25 o
  13   3   4       16.03       11.07      3.06 o
  14   3   4       30.23       22.54      3.51 o
  15   3   4        0.55        1.76      2.65 o
  16   3   4       23.26       22.56      4.09 o
  17   3   4        1.60        3.10      2.68 o
  18   3   4       32.91       32.19      4.29 o
  19   3   4        0.18        0.73      1.75 o
 -20   4   4        8.66        6.31      2.57 o
 -19   4   4        0.09        0.01      1.18 o
 -18   4   4       49.28       55.45      4.94 o
 -17   4   4       39.69       43.23      5.97 o
 -16   4   4       32.43       39.72      5.63 o
 -15   4   4        8.55        5.79      2.53 o
 -14   4   4        2.94        2.21      2.32 o
 -13   4   4      303.83      324.49     13.15 o
 -12   4   4       15.91       12.52      3.74 o
 -11   4   4     1150.16     1138.52     38.54 o
 -10   4   4        0.05        1.60      2.04 o
  -9   4   4      586.50      578.69     20.98 o
  -8   4   4       14.05       14.29      1.95 o
  -7   4   4       26.47       18.18      2.46 o
  -6   4   4       77.64       81.03      3.20 o
  -5   4   4        5.94        2.04      0.96 o
  -4   4   4      195.27      186.68      3.77 o
  -3   4   4      180.88      161.09      3.40 o
  -2   4   4      971.27     1016.99     12.12 o
  -1   4   4     2977.72     2994.79     41.45 o
   0   4   4     1707.64     1746.68     22.70 o
   1   4   4      227.47      221.47      3.80 o
   2   4   4       23.71       18.15      1.26 o
   3   4   4      257.41      253.18      4.40 o
   4   4   4        2.76        3.49      1.20 o
   5   4   4      265.04      311.18      5.98 o
   6   4   4      107.97      116.26      5.48 o
   7   4   4      105.54       89.37      5.39 o
   8   4   4       23.34       18.32      3.64 o
   9   4   4        5.39        3.02      2.64 o
  10   4   4      148.13      137.35      6.46 o
  11   4   4      222.23      233.84      8.89 o
  12   4   4      120.28      121.61      5.87 o
  13   4   4        1.55        2.34      2.24 o
  14   4   4      200.30      198.15     10.46 o
  15   4   4        6.36        6.35      2.36 o
  16   4   4       79.45       96.26      8.56 o
  17   4   4        0.30        0.30      1.41 o
  18   4   4        0.06       -0.19      1.59 o
 -18   5   4        3.52        2.12      2.20 o
 -17   5   4       84.75      109.04      9.83 o
 -16   5   4        4.57        4.32      2.67 o
 -15   5   4        0.67        5.02      3.60 o
 -14   5   4       56.00       47.81      8.00 o
 -13   5   4       53.65       79.32      5.37 o
 -12   5   4       48.31       55.45      5.45 o
 -11   5   4       11.93       13.60      3.67 o
 -10   5   4       54.82       74.78      7.80 o
  -9   5   4        1.38        1.44      2.31 o
  -8   5   4       34.80       32.92      4.15 o
  -7   5   4        7.22        6.80      2.40 o
  -6   5   4       32.34       29.10      3.06 o
  -5   5   4       41.38       40.16      3.40 o
  -4   5   4      105.93      115.69      5.12 o
  -3   5   4      437.91      465.60      8.59 o
  -2   5   4       21.21       20.57      1.63 o
  -1   5   4      437.94      436.57     12.20 o
   0   5   4      453.90      457.72     10.73 o
   1   5   4      711.07      691.73     17.67 o
   2   5   4      286.21      287.42     10.28 o
   3   5   4       37.70       36.13      2.89 o
   4   5   4       83.60       77.92      4.34 o
   5   5   4        0.27        0.49      0.92 o
   6   5   4      309.41      317.18     12.09 o
   7   5   4       51.79       44.21      4.76 o
   8   5   4       33.66       31.81      4.30 o
   9   5   4       83.39       88.32      5.54 o
  10   5   4       61.64       56.53      5.21 o
  11   5   4        0.96        0.26      1.83 o
  12   5   4       12.72       12.73      3.31 o
  13   5   4        1.67        2.28      2.61 o
  14   5   4        2.70        2.97      2.69 o
  15   5   4       10.44        7.81      2.67 o
  16   5   4        2.09        1.37      1.65 o
  17   5   4        0.03        0.05      1.16 o
 -17   6   4       15.36       16.51      4.42 o
 -16   6   4       24.58       24.14      6.09 o
 -15   6   4       23.14       14.65      3.58 o
 -14   6   4        4.77        6.47      3.07 o
 -13   6   4        0.47        0.58      1.94 o
 -12   6   4      103.26      103.99      9.72 o
 -11   6   4        0.34        0.98      1.09 o
 -10   6   4        0.04        0.98      2.04 o
  -9   6   4       14.65       16.26      3.51 o
  -8   6   4       32.02       24.83      3.84 o
  -7   6   4      106.74      107.87      7.82 o
  -6   6   4        0.44       12.15      8.57 o
  -5   6   4      474.76      469.89     27.65 o
  -4   6   4       17.54       16.49      3.09 o
  -3   6   4      124.53      124.41      8.15 o
  -2   6   4      289.84      287.09     18.51 o
  -1   6   4      451.98      479.69     19.87 o
   0   6   4       25.01       20.06      3.56 o
   1   6   4       18.30       15.03      3.24 o
   2   6   4       47.80       36.90      5.16 o
   3   6   4       11.78        8.82      3.91 o
   4   6   4      108.48      106.24      7.86 o
   5   6   4       93.46       99.92      8.75 o
   6   6   4       34.41       31.96      5.85 o
   7   6   4      169.42      162.71     11.56 o
   8   6   4      197.89      206.20     15.65 o
   9   6   4       19.03       15.57      4.15 o
  10   6   4       15.17        9.00      2.99 o
  11   6   4       22.49       15.31      3.61 o
  12   6   4        0.19        0.15      1.21 o
  13   6   4        0.32        0.32      1.52 o
  14   6   4        1.53        1.36      2.54 o
  15   6   4        1.43        0.72      1.60 o
 -14   7   4        0.82        1.88      2.88 o
 -13   7   4       23.04       15.57      5.23 o
 -12   7   4       11.06        8.46      3.33 o
 -11   7   4        3.14        1.44      2.23 o
 -10   7   4       21.75       12.87      3.90 o
  -9   7   4       86.16       84.00      8.55 o
  -8   7   4       16.60       16.00      4.04 o
  -7   7   4       74.40       71.92      8.20 o
  -6   7   4       84.30       76.61      6.98 o
  -5   7   4       95.65       88.51     10.68 o
  -4   7   4       71.67       58.55      7.91 o
  -3   7   4       85.84       76.48      7.85 o
  -2   7   4       98.01       74.26     10.30 o
  -1   7   4      525.94      555.83     52.77 o
   0   7   4       61.78       57.37      7.18 o
   1   7   4     1099.92     1363.42     49.32 o
   2   7   4      224.98      228.83     34.07 o
   3   7   4      268.86      231.83     38.39 o
   4   7   4        2.71        1.02      2.05 o
   5   7   4       98.40       87.41     11.43 o
   6   7   4       11.00        9.13      3.87 o
   7   7   4       79.19       79.36      9.93 o
   8   7   4       19.02       13.39      3.88 o
   9   7   4       21.36       19.91      4.45 o
  10   7   4       30.69       28.54      5.30 o
  11   7   4        0.17       -0.61      1.55 o
  12   7   4        0.04        1.36      2.32 o
  13   7   4        4.28        3.17      2.40 o
 -11   8   4      117.79      146.37     19.95 o
 -10   8   4       15.12        5.02      3.42 o
  -9   8   4        1.98       11.42      8.40 o
  -8   8   4        5.52        3.10      2.61 o
  -7   8   4        0.33        0.42      2.91 o
  -6   8   4        4.39        2.76      2.97 o
  -5   8   4        1.91        2.69      2.43 o
  -4   8   4       28.51       29.68      7.51 o
  -3   8   4        2.87        0.87      2.79 o
  -2   8   4       19.46       12.34      6.86 o
  -1   8   4        0.84        0.47      3.79 o
   0   8   4        0.77        0.57      3.65 o
   1   8   4        0.01        1.40      2.96 o
   2   8   4        5.22        3.79      2.94 o
   3   8   4        0.00       -0.67      2.20 o
   4   8   4        0.13        0.16      1.47 o
   5   8   4        5.37        4.34      2.69 o
   6   8   4       10.92        6.09      2.88 o
   7   8   4        3.79        2.19      1.88 o
   8   8   4        4.67        5.38      2.45 o
   9   8   4       19.09       26.28      5.90 o
  10   8   4       28.85       41.50     10.24 o
  -6   9   4        0.73       -2.91      4.10 o
  -5   9   4        1.08        1.13      4.00 o
  -4   9   4        4.61        1.57      4.66 o
  -3   9   4        1.63        2.59      5.94 o
  -2   9   4        4.41        5.89      5.55 o
  -1   9   4        3.78        2.19      3.61 o
   0   9   4        0.80        1.31      3.92 o
   1   9   4        1.31        0.95      3.20 o
   2   9   4        1.64        1.80      8.27 o
   3   9   4        3.18        3.40      5.18 o
   4   9   4       12.37        5.87      4.82 o
 -22   1   5        0.32        1.54      3.61 o
 -21   1   5        0.30       -0.52      1.23 o
 -20   1   5        8.46        5.07      2.89 o
 -19   1   5        8.49       23.80      8.91 o
 -18   1   5       76.06       79.13      7.00 o
 -17   1   5        9.90        2.48      2.54 o
 -16   1   5       31.68       36.97      3.49 o
 -15   1   5      274.70      289.26     17.32 o
 -14   1   5        4.99        3.72      2.24 o
 -13   1   5       67.86       65.48      3.40 o
 -12   1   5       47.23       38.81      2.53 o
 -11   1   5       15.09       13.13      1.40 o
 -10   1   5       58.07       60.60      1.85 o
  -9   1   5      442.25      423.87      5.24 o
  -8   1   5      281.88      295.41      4.20 o
  -7   1   5      928.45      924.17      9.21 o
  -6   1   5     1073.35      987.62      9.03 o
  -5   1   5      308.25      320.74      3.57 o
  -4   1   5       67.72       72.40      1.44 o
  -3   1   5      776.22      800.13      7.44 o
  -2   1   5      520.49      526.25      5.69 o
  -1   1   5     4234.26     3942.11     35.57 o
   0   1   5     3133.28     2885.45     27.72 o
   1   1   5       16.35       15.33      1.31 o
   2   1   5     3005.20     2956.55     27.29 o
   3   1   5     2233.67     2107.10     19.55 o
   4   1   5     2654.98     2746.27     26.07 o
   5   1   5     2409.37     2488.30     24.29 o
   6   1   5     1002.42     1054.77     10.65 o
   7   1   5      151.03      154.65      2.81 o
   8   1   5      201.60      194.71      3.82 o
   9   1   5      169.17      204.98      3.65 o
  10   1   5       31.82       30.55      2.33 o
  11   1   5       36.88       32.73      3.49 o
  12   1   5      617.01      593.19     17.67 o
  13   1   5      378.79      373.09     16.71 o
  14   1   5       75.10       62.24      6.00 o
  15   1   5      173.16      191.12     14.88 o
  16   1   5      386.83      465.31     27.49 o
  17   1   5        9.65        8.20      3.51 o
  18   1   5        0.35        0.04      1.72 o
  19   1   5       43.77       76.88     13.38 o
  20   1   5        2.57        2.78      3.65 o
 -21   2   5       10.49       11.97      4.40 o
 -20   2   5        2.58        0.18      1.38 o
 -19   2   5        9.11        5.51      2.44 o
 -18   2   5        1.06        0.34      1.48 o
 -17   2   5        3.19        2.30      2.20 o
 -16   2   5       22.60       25.63      3.67 o
 -15   2   5        5.08        6.10      2.66 o
 -14   2   5      544.06      504.61     26.88 o
 -13   2   5        1.23       -0.10      1.48 o
 -12   2   5      200.53      183.64      7.04 o
 -11   2   5      164.40      195.74      4.93 o
 -10   2   5      248.98      275.27      4.65 o
  -9   2   5      228.00      221.11      4.08 o
  -8   2   5       57.58       55.63      1.99 o
  -7   2   5      654.47      682.24      7.94 o
  -6   2   5        0.47        5.56      1.10 o
  -5   2   5       66.73       72.74      1.58 o
  -4   2   5      242.18      255.54      3.70 o
  -3   2   5      872.21      825.78      7.86 o
  -2   2   5     1360.54     1301.19     11.73 o
  -1   2   5      671.33      672.13      6.45 o
   0   2   5     1612.40     1512.65     14.14 o
   1   2   5      855.21      803.97      7.69 o
   2   2   5     1525.35     1523.26     14.64 o
   3   2   5       79.89       99.56      2.29 o
   4   2   5      152.77      157.48      3.23 o
   5   2   5      104.86      109.52      2.41 o
   6   2   5      332.95      321.48      5.01 o
   7   2   5      812.50      855.82      9.95 o
   8   2   5      140.06      116.70      2.71 o
   9   2   5      292.50      280.78      6.29 o
  10   2   5        1.65        2.44      1.45 o
  11   2   5        4.24        5.25      2.35 o
  12   2   5       18.30       13.35      3.02 o
  13   2   5       68.44       72.73      6.13 o
  14   2   5      349.49      374.55     13.28 o
  15   2   5        0.85        3.01      3.05 o
  16   2   5      154.09      181.02     12.73 o
  17   2   5       25.92       34.77      6.42 o
  18   2   5       14.22       17.23      3.84 o
  19   2   5       26.67       36.03      7.27 o
 -21   3   5        2.96        1.62      3.27 o
 -20   3   5       19.19        7.64      3.54 o
 -19   3   5        4.11        4.69      2.82 o
 -18   3   5        8.22        5.49      2.52 o
 -17   3   5       36.95       27.14      5.15 o
 -16   3   5        1.95        0.15      1.77 o
 -15   3   5       52.47       57.15      5.95 o
 -14   3   5       13.12       15.02      4.51 o
 -13   3   5       98.61       85.77      5.45 o
 -12   3   5      116.06       97.85      5.96 o
 -11   3   5      250.17      268.38      8.76 o
 -10   3   5      437.83      469.65     10.26 o
  -9   3   5      395.15      441.53      7.27 o
  -8   3   5        3.60        7.67      1.30 o
  -7   3   5      642.04      624.50      8.27 o
  -6   3   5     1465.48     1578.56     18.44 o
  -5   3   5     2187.99     2378.07     31.42 o
  -4   3   5      213.23      217.56      3.36 o
  -3   3   5      264.67      292.62      4.09 o
  -2   3   5      835.64      805.68      7.89 o
  -1   3   5      586.09      599.97      6.23 o
   0   3   5       13.10       14.42      1.10 o
   1   3   5      425.99      515.24      6.78 o
   2   3   5      643.12      624.30      7.63 o
   3   3   5      889.36      944.62     10.48 o
   4   3   5      178.69      178.82      3.92 o
   5   3   5     1802.50     1931.84     27.79 o
   6   3   5     1256.85     1326.76     17.36 o
   7   3   5      846.03      899.87     13.36 o
   8   3   5       61.23       57.87      3.30 o
   9   3   5       61.23       61.05      4.92 o
  10   3   5        0.33        0.64      1.67 o
  11   3   5       52.14       46.76      4.58 o
  12   3   5      344.19      351.78     15.38 o
  13   3   5      159.05      169.71      8.53 o
  14   3   5      515.28      550.36     31.31 o
  15   3   5        3.13        2.76      2.51 o
  16   3   5       59.40       73.02      6.49 o
  17   3   5        7.11        8.10      2.90 o
  18   3   5       10.71        4.58      2.35 o
  19   3   5       14.09       31.31     11.89 o
 -20   4   5        9.88        5.51      3.91 o
 -19   4   5       15.88       14.08      4.65 o
 -18   4   5        6.29        3.78      2.65 o
 -17   4   5        3.73        1.81      2.35 o
 -16   4   5        6.84       10.80      3.21 o
 -15   4   5       22.02       17.89      3.80 o
 -14   4   5        6.36        1.06      2.32 o
 -13   4   5      169.13      182.90      9.63 o
 -12   4   5      215.63      222.17     13.70 o
 -11   4   5        1.61        2.83      2.71 o
 -10   4   5      161.39      144.95      7.37 o
  -9   4   5       86.28       74.29      4.95 o
  -8   4   5      539.44      464.54     15.78 o
  -7   4   5      368.37      342.74      8.91 o
  -6   4   5       30.08       32.76      1.92 o
  -5   4   5       12.92       16.62      1.39 o
  -4   4   5        0.90        0.42      0.85 o
  -3   4   5     3882.53     4287.39     54.78 o
  -2   4   5     5138.27     5595.94     71.71 o
  -1   4   5     4508.60     4864.13     66.96 o
   0   4   5     3200.81     3386.25     41.68 o
   1   4   5      437.72      417.56      6.20 o
   2   4   5        2.02        0.83      0.85 o
   3   4   5        7.19        8.19      1.45 o
   4   4   5      696.53      728.33      9.96 o
   5   4   5       51.67       58.17      2.98 o
   6   4   5      273.76      296.94      8.49 o
   7   4   5       10.63        9.85      3.23 o
   8   4   5       60.26       66.03      5.50 o
   9   4   5       77.14       81.88      5.91 o
  10   4   5       13.90       12.94      3.83 o
  11   4   5       69.84       78.26      5.53 o
  12   4   5        5.64        6.32      2.86 o
  13   4   5      107.88      118.36      6.58 o
  14   4   5       38.32       36.50      5.32 o
  15   4   5       44.11       38.57      5.58 o
  16   4   5        9.32        5.67      2.13 o
  17   4   5       51.13       77.23     11.29 o
  18   4   5        0.51       -0.37      1.59 o
 -18   5   5        8.21        9.55      3.25 o
 -17   5   5        1.18        2.67      2.68 o
 -16   5   5        3.47        3.65      2.80 o
 -15   5   5       16.19       10.88      2.78 o
 -14   5   5       20.08       12.83      3.42 o
 -13   5   5       38.11       42.19      5.33 o
 -12   5   5       21.74       22.68      4.15 o
 -11   5   5        0.01       -0.81      2.06 o
 -10   5   5        0.68        0.54      2.16 o
  -9   5   5        8.24        6.81      3.22 o
  -8   5   5        9.40        4.71      3.28 o
  -7   5   5       51.94       47.81      5.08 o
  -6   5   5      294.23      263.65     16.91 o
  -5   5   5       72.24       70.21      4.56 o
  -4   5   5      735.29      801.15     21.47 o
  -3   5   5      306.66      311.43      7.22 o
  -2   5   5        1.21        2.49      0.99 o
  -1   5   5      968.68      963.36     25.99 o
   0   5   5      836.41      838.92     22.43 o
   1   5   5      848.90      861.60     20.08 o
   2   5   5      293.28      297.93     12.08 o
   3   5   5        4.45        4.18      1.79 o
   4   5   5       31.18       23.22      2.58 o
   5   5   5      117.35      106.15      5.39 o
   6   5   5       91.47       97.51      5.31 o
   7   5   5      158.41      152.19      7.39 o
   8   5   5        3.11        1.91      2.46 o
   9   5   5        5.22        4.25      2.54 o
  10   5   5      241.86      255.16      8.91 o
  11   5   5      105.04       99.93      6.42 o
  12   5   5       47.45       41.16      4.29 o
  13   5   5       20.82       17.70      3.50 o
  14   5   5       42.39       47.65      5.72 o
  15   5   5        7.09        4.42      2.22 o
  16   5   5       38.17       51.40     10.25 o
 -17   6   5        0.80        0.54      2.35 o
 -16   6   5        0.28        0.05      1.41 o
 -15   6   5        4.02        2.09      2.17 o
 -14   6   5       11.57        7.61      3.10 o
 -13   6   5       10.82        4.19      2.42 o
 -12   6   5      137.14      124.82      9.29 o
 -11   6   5      139.42      126.99      9.43 o
 -10   6   5        0.90        0.81      2.72 o
  -9   6   5        9.16        4.77      3.07 o
  -8   6   5        0.00        0.25      1.81 o
  -7   6   5       23.43       27.14      4.57 o
  -6   6   5        6.11        5.48      2.90 o
  -5   6   5       32.40       44.03      4.88 o
  -4   6   5      139.56      144.90      8.51 o
  -3   6   5       86.13       82.83      6.57 o
  -2   6   5      113.27      116.93      9.87 o
  -1   6   5     1218.66     1338.23     57.68 o
   0   6   5        4.87        3.59      2.14 o
   1   6   5       41.39       45.55      4.63 o
   2   6   5       60.52       54.04      5.71 o
   3   6   5      519.39      545.38     28.18 o
   4   6   5       37.23       41.29      5.25 o
   5   6   5      105.07       89.68      7.07 o
   6   6   5       88.82       94.06      8.44 o
   7   6   5       48.47       35.81      5.08 o
   8   6   5        1.04        0.86      2.48 o
   9   6   5       11.36        5.41      3.32 o
  10   6   5       33.37       27.50      4.95 o
  11   6   5        2.00        3.27      3.19 o
  12   6   5       45.97       33.80      5.98 o
  13   6   5        1.17        0.21      1.54 o
  14   6   5       37.41       30.91      6.18 o
  15   6   5        0.46        0.08      1.51 o
 -14   7   5       25.29       12.12      4.62 o
 -13   7   5       33.80       25.59      6.83 o
 -12   7   5        2.71        1.93      2.12 o
 -11   7   5       47.79       55.42      5.86 o
 -10   7   5       67.43       69.28      5.70 o
  -9   7   5       50.53       51.21      6.14 o
  -8   7   5       39.94       41.17      6.33 o
  -7   7   5       12.19        8.49      3.47 o
  -6   7   5        0.24        0.48      2.34 o
  -5   7   5        6.28        5.14      3.75 o
  -4   7   5      137.03      120.26     13.97 o
  -3   7   5       25.87       18.93      5.46 o
  -2   7   5       31.00       23.30      7.65 o
  -1   7   5       10.64        7.01      5.15 o
   0   7   5       15.36       14.06      5.97 o
   1   7   5      369.05      326.68     58.15 o
   2   7   5       19.64       17.36      4.83 o
   3   7   5      116.66      107.14     15.27 o
   4   7   5        3.03        8.78      3.34 o
   5   7   5       29.49       21.97      4.75 o
   6   7   5      160.16      142.42     17.78 o
   7   7   5       19.40       17.93      4.24 o
   8   7   5        0.95        0.89      2.05 o
   9   7   5       30.40       31.72      5.08 o
  10   7   5       41.45       49.31      6.13 o
  11   7   5       11.41        9.96      2.52 o
  12   7   5        2.77        3.85      2.73 o
 -11   8   5       28.65       28.45      7.97 o
 -10   8   5       36.80       33.10      6.65 o
  -9   8   5       75.98       65.89      7.84 o
  -8   8   5       63.61       66.32      7.21 o
  -7   8   5        7.10        4.23      3.39 o
  -6   8   5        1.74        0.91      2.48 o
  -5   8   5       18.24       11.15      4.94 o
  -4   8   5        0.02        0.82      2.76 o
  -3   8   5        2.30        1.21      3.31 o
  -2   8   5        4.47        1.52      3.03 o
  -1   8   5        7.01        3.13      3.14 o
   0   8   5       10.54       19.80      7.87 o
   1   8   5       10.66       14.84      6.81 o
   2   8   5        3.73        2.25      2.89 o
   3   8   5        1.45        0.94      2.45 o
   4   8   5        0.02        0.61      2.86 o
   5   8   5       32.44       31.02      8.63 o
   6   8   5      117.83       86.38     17.32 o
   7   8   5        7.68        4.92      3.78 o
   8   8   5        1.93        3.04      2.55 o
   9   8   5        0.53        0.38      2.09 o
  -5   9   5        6.90        3.30      3.42 o
  -4   9   5        0.03       -1.71      2.98 o
  -3   9   5        0.39       -0.18      1.82 o
  -2   9   5        7.67        7.74      6.01 o
  -1   9   5        0.05        0.38      3.07 o
   0   9   5        3.40        2.82      4.93 o
   1   9   5        5.12        3.40      4.04 o
   2   9   5        4.87        1.40      4.12 o
   3   9   5        1.19        2.37      5.39 o
 -22   0   6       23.85       27.96      5.57 o
 -21   0   6        4.50        2.49      3.39 o
 -20   0   6        2.65        3.03      2.90 o
 -19   0   6      283.67      393.09     55.27 o
 -18   0   6       15.94       11.08      5.69 o
 -17   0   6        5.25        1.57      4.13 o
 -16   0   6      243.46      200.84     14.33 o
 -15   0   6      300.44      257.20     22.83 o
 -14   0   6       22.54       22.82      4.22 o
 -13   0   6      133.86      111.98      6.30 o
 -12   0   6       12.24       14.72      2.10 o
 -11   0   6       80.29       98.57      3.17 o
 -10   0   6       46.86       41.19      2.54 o
  -9   0   6       34.97       28.98      2.05 o
  -8   0   6      224.34      205.19      4.13 o
  -7   0   6       53.75       50.29      1.95 o
  -6   0   6        0.86        1.61      1.00 o
  -5   0   6      443.17      399.04      5.34 o
  -4   0   6      324.35      282.73      4.76 o
  -3   0   6     8098.70     7903.38    115.40 o
  -2   0   6    29652.11    32155.36    572.58 o
  -1   0   6    28670.16    30236.30    531.32 o
   0   0   6    30049.35    32065.40    554.17 o
   1   0   6    30609.60    32685.64    570.65 o
   2   0   6    15846.68    16433.40    284.70 o
   3   0   6     1271.87     1180.89     15.83 o
   4   0   6     9917.57     9869.73    148.88 o
   5   0   6     3525.42     3664.21     52.00 o
   6   0   6      420.23      439.73      7.77 o
   7   0   6     1602.54     1756.36     28.46 o
   8   0   6      417.30      495.65     14.24 o
   9   0   6      445.60      491.79     11.69 o
  10   0   6      487.10      492.67     14.93 o
  11   0   6       29.66       23.54      4.27 o
  12   0   6      780.41      799.45     44.77 o
  13   0   6       17.57       16.37      5.50 o
  14   0   6        0.19       -0.68      2.86 o
  15   0   6       61.75       62.95      7.53 o
  16   0   6        1.58        2.68      2.99 o
  17   0   6        7.38        3.07      2.75 o
  18   0   6        0.85        0.96      1.78 o
  19   0   6       54.23      118.75     21.38 o
 -22   1   6        0.03       -2.14      3.80 o
 -21   1   6        0.61        0.67      2.00 o
 -20   1   6        1.20        0.93      1.70 o
 -19   1   6      140.46      152.79     15.57 o
 -18   1   6        1.03        0.11      1.62 o
 -17   1   6      484.99      475.18     35.27 o
 -16   1   6       16.38        8.85      3.13 o
 -15   1   6      288.21      287.60     16.41 o
 -14   1   6       80.49       65.08      4.42 o
 -13   1   6       28.49       19.27      2.55 o
 -12   1   6      127.23      129.36      3.99 o
 -11   1   6      138.91      147.32      3.13 o
 -10   1   6      100.47      135.83      2.40 o
  -9   1   6       91.49       91.81      2.19 o
  -8   1   6      378.42      388.48      4.76 o
  -7   1   6       73.32       74.07      1.65 o
  -6   1   6        0.00        1.99      0.61 o
  -5   1   6       45.18       42.85      1.20 o
  -4   1   6      492.75      464.82      4.85 o
  -3   1   6       75.25       65.11      1.70 o
  -2   1   6      966.30      918.65      8.26 o
  -1   1   6     1467.08     1440.43     12.33 o
   0   1   6     1576.98     1492.56     13.33 o
   1   1   6     1998.07     1928.03     18.02 o
   2   1   6      452.10      395.47      4.56 o
   3   1   6        0.02        3.24      0.98 o
   4   1   6     4993.37     5280.63     54.71 o
   5   1   6     1637.65     1809.96     18.28 o
   6   1   6        3.30        3.49      0.89 o
   7   1   6     2198.75     2347.75     25.16 o
   8   1   6      174.01      195.82      3.76 o
   9   1   6      169.82      183.42      3.77 o
  10   1   6        8.18        6.09      1.54 o
  11   1   6      241.81      260.08      8.35 o
  12   1   6        0.76        2.23      1.92 o
  13   1   6       30.66       22.63      3.48 o
  14   1   6      320.35      362.59     21.09 o
  15   1   6       10.58        5.54      3.11 o
  16   1   6       26.08       17.78      3.61 o
  17   1   6        0.00       -0.81      2.36 o
  18   1   6        0.88        0.84      2.23 o
  19   1   6       14.10       12.65      4.14 o
 -21   2   6       25.91        9.15      4.45 o
 -20   2   6       10.96        4.45      2.52 o
 -19   2   6        2.97        2.82      2.37 o
 -18   2   6        2.49        1.01      1.96 o
 -17   2   6        1.78        0.46      1.49 o
 -16   2   6      116.39      121.57      8.08 o
 -15   2   6       29.45       29.82      3.87 o
 -14   2   6       12.52       12.91      4.13 o
 -13   2   6      197.93      199.41     10.58 o
 -12   2   6        1.58        0.63      1.33 o
 -11   2   6       73.12       65.57      2.85 o
 -10   2   6     1354.31     1460.88     23.76 o
  -9   2   6      340.88      346.82      5.23 o
  -8   2   6      177.95      189.86      3.06 o
  -7   2   6     4485.04     4768.74     56.64 o
  -6   2   6      104.90       73.99      2.09 o
  -5   2   6      937.53     1043.11     11.13 o
  -4   2   6     1084.18     1050.80     10.28 o
  -3   2   6      425.73      406.45      4.38 o
  -2   2   6      678.59      600.55      5.99 o
  -1   2   6        8.22        8.65      1.08 o
   0   2   6      280.55      269.61      3.29 o
   1   2   6      564.81      532.57      5.34 o
   2   2   6       63.06       54.11      1.45 o
   3   2   6      502.34      478.70      6.09 o
   4   2   6      181.14      196.83      3.47 o
   5   2   6      126.17      159.52      3.19 o
   6   2   6       67.92       70.42      2.53 o
   7   2   6       88.31       89.20      2.73 o
   8   2   6      215.15      197.48      3.92 o
   9   2   6      458.53      430.13      8.76 o
  10   2   6      152.64      157.93      6.27 o
  11   2   6        1.21       -0.03      1.37 o
  12   2   6      516.74      521.38     15.56 o
  13   2   6      811.09      851.43     25.47 o
  14   2   6        0.53       -0.16      1.59 o
  15   2   6        0.00        0.93      2.28 o
  16   2   6       11.79       12.54      3.21 o
  17   2   6       22.14       21.76      4.49 o
  18   2   6        0.63        1.17      2.27 o
  19   2   6       56.30      101.38     16.04 o
 -21   3   6        0.07       -0.46      2.27 o
 -20   3   6        2.64        1.34      1.93 o
 -19   3   6        3.00        4.23      2.41 o
 -18   3   6       21.56       22.15      4.27 o
 -17   3   6        8.26        7.80      3.52 o
 -16   3   6        5.92        5.46      3.18 o
 -15   3   6       46.33       41.13      6.67 o
 -14   3   6       15.53       16.98      4.33 o
 -13   3   6       93.95      100.28      7.53 o
 -12   3   6       48.52       38.12      4.93 o
 -11   3   6      461.08      469.59     13.53 o
 -10   3   6      180.73      191.70      6.50 o
  -9   3   6      735.21      772.70     13.24 o
  -8   3   6        0.24        0.99      1.05 o
  -7   3   6       46.12       35.47      2.19 o
  -6   3   6      776.15      832.56     10.50 o
  -5   3   6       31.28       37.70      1.51 o
  -4   3   6      104.61       92.34      2.23 o
  -3   3   6      543.35      505.06      5.91 o
  -2   3   6       20.28       22.20      1.22 o
  -1   3   6      447.71      489.24      5.91 o
   0   3   6       13.09       11.92      0.89 o
   1   3   6      420.29      403.56      5.52 o
   2   3   6     1448.06     1445.92     16.09 o
   3   3   6       44.63       40.39      1.91 o
   4   3   6     1017.53     1041.09     13.95 o
   5   3   6        1.00        0.48      0.90 o
   6   3   6        2.32        2.71      1.13 o
   7   3   6      124.84      124.17      4.41 o
   8   3   6       14.31       14.70      2.36 o
   9   3   6       24.97       22.09      3.30 o
  10   3   6        4.47        2.44      2.17 o
  11   3   6      153.28      144.96      7.86 o
  12   3   6       92.08       86.18      6.11 o
  13   3   6      587.26      654.45     18.41 o
  14   3   6      361.48      422.77     20.19 o
  15   3   6      176.66      234.97     13.59 o
  16   3   6       15.09       13.79      3.81 o
  17   3   6       10.44        8.46      2.99 o
  18   3   6        4.84        2.09      2.60 o
 -20   4   6        8.18        6.64      3.49 o
 -19   4   6       10.34        9.04      2.45 o
 -18   4   6       38.34       58.72      6.21 o
 -17   4   6        0.35       -0.06      1.52 o
 -16   4   6        2.46        4.57      3.03 o
 -15   4   6        0.34       -0.54      2.18 o
 -14   4   6      138.09      143.35      8.04 o
 -13   4   6       39.30       41.06      4.74 o
 -12   4   6      340.46      317.05     14.00 o
 -11   4   6      168.92      176.84      8.61 o
 -10   4   6      300.41      290.21     11.78 o
  -9   4   6       59.56       51.57      4.61 o
  -8   4   6      163.87      165.39      7.80 o
  -7   4   6      443.25      490.51     14.51 o
  -6   4   6       93.91       93.76      3.21 o
  -5   4   6        4.73        6.45      1.76 o
  -4   4   6      356.64      348.42      6.09 o
  -3   4   6      935.10     1072.38     14.36 o
  -2   4   6      120.91      120.07      2.97 o
  -1   4   6      941.38      955.15     11.28 o
   0   4   6      553.58      622.78      8.85 o
   1   4   6      107.07      100.91      2.60 o
   2   4   6      206.37      202.03      4.56 o
   3   4   6       46.96       44.90      2.88 o
   4   4   6      427.65      449.25      7.65 o
   5   4   6      379.12      391.58      8.15 o
   6   4   6      156.43      147.33      7.38 o
   7   4   6      141.61      143.62      7.54 o
   8   4   6      336.40      359.73     10.84 o
   9   4   6      375.94      392.41     12.48 o
  10   4   6        5.88        4.61      3.62 o
  11   4   6       43.30       49.15      5.42 o
  12   4   6       37.50       40.28      4.55 o
  13   4   6       28.97       25.45      4.01 o
  14   4   6       15.04       11.96      3.47 o
  15   4   6      180.83      212.72     12.44 o
  16   4   6       61.18       68.68     10.53 o
  17   4   6        2.69        1.48      2.30 o
 -18   5   6       50.89       66.52      6.49 o
 -17   5   6       48.99       56.50      4.90 o
 -16   5   6        4.81        4.67      2.21 o
 -15   5   6       38.16       42.76      4.78 o
 -14   5   6       78.30       99.80      8.57 o
 -13   5   6        1.64       -0.82      1.79 o
 -12   5   6      168.70      191.34     12.77 o
 -11   5   6       80.00       85.83      7.57 o
 -10   5   6      133.30      158.27      9.93 o
  -9   5   6       14.37       17.37      3.85 o
  -8   5   6       60.23       54.28      5.16 o
  -7   5   6        0.24        0.38      1.86 o
  -6   5   6      209.86      202.61      8.90 o
  -5   5   6       18.72       20.38      3.84 o
  -4   5   6      368.24      378.36     15.09 o
  -3   5   6        5.45        3.49      1.45 o
  -2   5   6       28.45       22.10      1.83 o
  -1   5   6        3.18        4.58      1.60 o
   0   5   6      281.89      263.22      7.85 o
   1   5   6      205.54      204.17      5.01 o
   2   5   6        4.23        5.16      1.93 o
   3   5   6      223.11      234.68      7.64 o
   4   5   6       22.06       36.71      5.28 o
   5   5   6       93.26       86.19      4.95 o
   6   5   6        2.95        8.17      2.94 o
   7   5   6        0.44       11.98      6.08 o
   8   5   6      184.23      199.07      8.05 o
   9   5   6       28.57       27.89      4.48 o
  10   5   6       71.61       62.97      5.12 o
  11   5   6        7.45        4.72      2.71 o
  12   5   6        1.33        0.22      1.62 o
  13   5   6       13.58       10.58      3.11 o
  14   5   6       10.08       10.80      2.85 o
  15   5   6        0.30        0.29      1.62 o
  16   5   6        1.32        1.91      2.38 o
 -17   6   6        3.22        2.45      2.31 o
 -16   6   6       31.58       21.50      5.60 o
 -15   6   6       31.69       35.36      7.05 o
 -14   6   6        0.23       -0.01      1.28 o
 -13   6   6        1.21       -0.02      1.43 o
 -12   6   6       44.16       39.15      4.70 o
 -11   6   6      139.28      147.24     15.11 o
 -10   6   6      396.03      469.74     28.20 o
  -9   6   6       53.14       70.23      6.20 o
  -8   6   6       33.01       38.63      4.96 o
  -7   6   6      183.33      217.68     11.82 o
  -6   6   6       77.61       84.74      6.00 o
  -5   6   6      181.36      175.13     12.33 o
  -4   6   6       33.24       28.45      4.90 o
  -3   6   6     1032.76     1003.96     56.99 o
  -2   6   6      943.75      925.80     76.32 o
  -1   6   6      190.70      200.97     17.21 o
   0   6   6       23.18       17.84      3.64 o
   1   6   6       99.62       88.10      7.32 o
   2   6   6      289.21      288.90     15.48 o
   3   6   6        0.42        1.42      2.15 o
   4   6   6      361.81      385.65     14.78 o
   5   6   6       14.59       18.91      4.22 o
   6   6   6      146.02      142.28      9.89 o
   7   6   6       11.99       13.78      4.58 o
   8   6   6       48.11       51.54      5.11 o
   9   6   6        6.72        5.01      2.46 o
  10   6   6        5.57        1.74      2.05 o
  11   6   6        3.09        1.95      2.37 o
  12   6   6       24.91       27.00      4.51 o
  13   6   6        0.60        0.20      1.27 o
  14   6   6        8.12        6.70      3.28 o
 -14   7   6       28.41       13.97      5.11 o
 -13   7   6       35.47       29.23      6.19 o
 -12   7   6       13.20        7.41      2.93 o
 -11   7   6       13.75       12.25      4.00 o
 -10   7   6        0.00       -0.96      2.23 o
  -9   7   6       80.20       89.46      7.82 o
  -8   7   6      120.56      132.43     12.01 o
  -7   7   6       50.77       45.39      5.01 o
  -6   7   6      180.73      170.61     13.58 o
  -5   7   6      324.61      335.15     27.22 o
  -4   7   6      201.50      154.12     26.03 o
  -3   7   6      138.57      158.38     13.03 o
  -2   7   6       52.24       54.63      8.15 o
  -1   7   6      112.78       98.15     22.87 o
   0   7   6      416.49      396.17     63.94 o
   1   7   6      315.98      293.30     62.97 o
   2   7   6       42.41       27.24      7.97 o
   3   7   6       12.92        9.93      4.20 o
   4   7   6       35.40       23.41      4.25 o
   5   7   6        0.35        0.05      1.76 o
   6   7   6       12.18        9.68      3.51 o
   7   7   6       20.37       20.84      3.96 o
   8   7   6        7.96        6.84      3.03 o
   9   7   6       86.88       93.13      7.02 o
  10   7   6       13.82       10.86      3.59 o
  11   7   6       13.08       11.33      3.42 o
  12   7   6       20.77       16.23      4.80 o
 -11   8   6       76.85       89.71     11.82 o
 -10   8   6       19.28        9.68      3.40 o
  -9   8   6        0.30        0.72      2.19 o
  -8   8   6       10.62        8.93      3.69 o
  -7   8   6       17.08        9.77      3.60 o
  -6   8   6       13.25        6.92      3.36 o
  -5   8   6       38.03       40.27      9.25 o
  -4   8   6        0.69       -0.29      2.61 o
  -3   8   6        3.64        4.08      4.85 o
  -2   8   6        2.29        2.48      3.88 o
  -1   8   6        0.77        1.49      3.67 o
   0   8   6        5.41        1.32      3.62 o
   1   8   6       65.78       92.58     11.48 o
   2   8   6       14.72       11.75      5.66 o
   3   8   6        0.43        1.64      3.97 o
   4   8   6        0.15        0.47      2.68 o
   5   8   6        2.02        2.04      3.05 o
   6   8   6       28.10       20.46      6.62 o
   7   8   6        8.50       11.92      3.54 o
   8   8   6        4.57        3.71      3.58 o
  -5   9   6        0.01       -0.54      4.64 o
  -4   9   6        4.00        3.50      3.65 o
  -3   9   6        4.06        4.20      5.28 o
  -2   9   6       13.49       17.05     12.05 o
  -1   9   6        0.95        0.22      2.90 o
   0   9   6       31.26       55.88     11.08 o
   1   9   6       16.60       18.28     12.28 o
   2   9   6        5.98        3.35      5.12 o
 -22   1   7        3.65        2.95      3.52 o
 -21   1   7       52.17       68.18     11.01 o
 -20   1   7       40.18       48.96      5.81 o
 -19   1   7       34.44       35.76      5.52 o
 -18   1   7       55.81       51.08      4.90 o
 -17   1   7      136.45      137.71      8.93 o
 -16   1   7      135.82      116.34      9.84 o
 -15   1   7      124.43      104.80      7.34 o
 -14   1   7       50.18       45.39      3.67 o
 -13   1   7       17.39       12.73      2.31 o
 -12   1   7       45.15       42.14      2.64 o
 -11   1   7       24.54       25.51      1.90 o
 -10   1   7      721.64      759.46      8.95 o
  -9   1   7       56.85       66.64      2.13 o
  -8   1   7      735.78      786.86      7.95 o
  -7   1   7      187.99      207.71      2.92 o
  -6   1   7      507.44      496.07      5.90 o
  -5   1   7      232.02      213.28      3.17 o
  -4   1   7        9.33        9.12      0.96 o
  -3   1   7     1355.51     1325.14     11.98 o
  -2   1   7     1813.97     1780.87     16.05 o
  -1   1   7       84.72       82.63      1.64 o
   0   1   7      444.76      440.05      4.53 o
   1   1   7     2360.74     2378.49     23.04 o
   2   1   7     2063.46     2102.00     20.71 o
   3   1   7       22.50       22.26      1.43 o
   4   1   7      139.27      136.02      2.75 o
   5   1   7      750.13      764.04      8.07 o
   6   1   7       28.97       22.64      1.33 o
   7   1   7      321.61      349.86      5.75 o
   8   1   7       42.88       39.92      2.26 o
   9   1   7      298.82      272.54      5.46 o
  10   1   7       22.14       17.18      2.21 o
  11   1   7       46.35       35.24      4.02 o
  12   1   7        0.49        0.45      1.36 o
  13   1   7       27.58       20.98      3.97 o
  14   1   7      114.91      123.43      7.84 o
  15   1   7       28.63       30.53      4.84 o
  16   1   7        6.08        4.63      3.48 o
  17   1   7        2.20        2.52      2.47 o
  18   1   7       21.87       25.37      7.41 o
  19   1   7       13.78       31.46      6.37 o
 -21   2   7       26.47       32.31      7.22 o
 -20   2   7        6.41        4.52      2.71 o
 -19   2   7        0.00       -0.22      1.70 o
 -18   2   7       83.81       62.13      8.26 o
 -17   2   7        3.13        2.71      3.03 o
 -16   2   7       31.70       35.45      4.40 o
 -15   2   7      954.41      916.10     45.95 o
 -14   2   7      156.52      151.09     10.85 o
 -13   2   7      388.45      380.73     15.58 o
 -12   2   7      221.53      243.17      8.56 o
 -11   2   7     1323.76     1356.50     20.87 o
 -10   2   7      193.38      208.40      4.78 o
  -9   2   7       17.05       16.84      1.56 o
  -8   2   7      847.47      889.23     10.54 o
  -7   2   7        2.58        2.95      0.86 o
  -6   2   7        0.73        0.96      0.60 o
  -5   2   7     1875.26     1920.04     20.43 o
  -4   2   7      489.52      552.96      6.69 o
  -3   2   7     2265.58     2297.81     23.56 o
  -2   2   7        3.22        1.70      0.54 o
  -1   2   7     1817.53     1815.58     17.42 o
   0   2   7       11.19        9.74      0.79 o
   1   2   7       11.00        9.43      1.17 o
   2   2   7     1182.32     1193.17     12.15 o
   3   2   7     1609.30     1594.23     16.64 o
   4   2   7      457.71      532.61      6.51 o
   5   2   7       94.54       89.48      2.24 o
   6   2   7        6.10        4.70      1.18 o
   7   2   7      187.20      185.92      4.03 o
   8   2   7      381.34      438.79      9.15 o
   9   2   7       45.88       39.76      3.48 o
  10   2   7      171.59      177.98      8.35 o
  11   2   7      550.79      600.69     14.99 o
  12   2   7      108.42       98.11      6.13 o
  13   2   7       10.96        8.50      2.64 o
  14   2   7      202.43      205.79     14.68 o
  15   2   7        8.97        8.18      3.91 o
  16   2   7       96.39      124.86      7.87 o
  17   2   7        1.36        1.04      2.25 o
  18   2   7       51.56       81.34     13.07 o
 -21   3   7        3.03        1.02      3.04 o
 -20   3   7        3.98        5.57      2.37 o
 -19   3   7       20.44       17.85      3.46 o
 -18   3   7       11.10       14.64      3.07 o
 -17   3   7        0.03        0.56      1.77 o
 -16   3   7        1.50        1.93      2.44 o
 -15   3   7       21.66       17.20      4.62 o
 -14   3   7       49.17       48.81      5.89 o
 -13   3   7       26.94       20.59      3.86 o
 -12   3   7       34.78       32.87      4.65 o
 -11   3   7        6.77        7.35      2.30 o
 -10   3   7      119.75      100.46      3.90 o
  -9   3   7      572.52      562.08     11.31 o
  -8   3   7     1387.30     1366.35     19.77 o
  -7   3   7      101.78       98.18      3.09 o
  -6   3   7       93.82       96.31      2.82 o
  -5   3   7      823.31      826.83      9.86 o
  -4   3   7     1577.89     1701.98     18.64 o
  -3   3   7     1132.98     1194.17     12.62 o
  -2   3   7     3945.62     4200.29     42.90 o
  -1   3   7      167.59      180.92      3.19 o
   0   3   7      578.01      537.67      6.40 o
   1   3   7      164.21      148.41      3.42 o
   2   3   7        6.05        3.67      1.26 o
   3   3   7      633.07      657.71      8.74 o
   4   3   7      121.98      122.07      3.72 o
   5   3   7       97.01      102.25      3.47 o
   6   3   7       79.70       87.86      3.33 o
   7   3   7      253.16      256.29      5.90 o
   8   3   7      137.45      116.69      4.84 o
   9   3   7      174.87      175.33      5.85 o
  10   3   7       78.32       72.90      5.46 o
  11   3   7      389.78      374.44     16.52 o
  12   3   7      118.74      108.19      6.57 o
  13   3   7       14.19       10.62      3.70 o
  14   3   7      213.45      238.64     13.71 o
  15   3   7      707.80      927.67     50.12 o
  16   3   7        1.73        1.20      2.73 o
  17   3   7       11.17        7.28      2.94 o
  18   3   7       34.86       50.83     10.54 o
 -20   4   7       13.11       15.28      5.01 o
 -19   4   7       16.89       22.43      3.99 o
 -18   4   7        0.14       -0.27      1.38 o
 -17   4   7       16.57       19.58      3.84 o
 -16   4   7       12.05        8.20      3.50 o
 -15   4   7        0.49        0.48      2.14 o
 -14   4   7       50.08       42.27      4.38 o
 -13   4   7      209.90      215.72     10.72 o
 -12   4   7       79.78       74.85      5.82 o
 -11   4   7      645.29      667.99     25.87 o
 -10   4   7      162.90      174.40      7.34 o
  -9   4   7      152.37      149.38      6.60 o
  -8   4   7        0.28        1.10      1.36 o
  -7   4   7     1160.63     1181.30     25.24 o
  -6   4   7        2.09        5.07      1.98 o
  -5   4   7      103.28      111.19      3.29 o
  -4   4   7      240.36      239.01      6.52 o
  -3   4   7      698.18      719.64      9.92 o
  -2   4   7       87.97       83.01      2.69 o
  -1   4   7       38.11       44.07      2.21 o
   0   4   7       26.53       24.90      1.88 o
   1   4   7       46.94       45.64      2.42 o
   2   4   7       78.31       77.84      3.26 o
   3   4   7       56.36       64.20      3.14 o
   4   4   7       41.82       47.26      2.83 o
   5   4   7      377.86      411.89      7.94 o
   6   4   7       23.08       24.81      3.78 o
   7   4   7      149.62      151.11      8.80 o
   8   4   7      638.22      676.20     16.34 o
   9   4   7        2.67        2.87      2.79 o
  10   4   7        3.96        2.49      2.56 o
  11   4   7       80.12       89.18      7.03 o
  12   4   7        0.45        0.58      2.31 o
  13   4   7       38.32       40.95      4.86 o
  14   4   7      133.84      161.61     10.18 o
  15   4   7       19.80       16.07      3.54 o
  16   4   7        7.54        5.69      2.75 o
  17   4   7        3.44        2.83      3.52 o
 -18   5   7        2.41        0.86      1.87 o
 -17   5   7        1.82        2.66      2.10 o
 -16   5   7        3.80        2.23      2.09 o
 -15   5   7       22.87       20.19      3.12 o
 -14   5   7       30.72       32.47      4.36 o
 -13   5   7      106.80       81.56      9.00 o
 -12   5   7       45.19       61.69      5.96 o
 -11   5   7     1065.09     1068.38     53.31 o
 -10   5   7      395.46      406.84     22.93 o
  -9   5   7       79.98       89.84      5.80 o
  -8   5   7      157.03      168.14     10.24 o
  -7   5   7       17.14       16.80      3.32 o
  -6   5   7       12.47       10.93      3.89 o
  -5   5   7      413.00      464.65     14.71 o
  -4   5   7      148.52      164.81      6.91 o
  -3   5   7      392.06      366.71     16.58 o
  -2   5   7       37.82       33.01      3.32 o
  -1   5   7        0.12        0.84      1.42 o
   0   5   7       12.36       12.20      2.79 o
   1   5   7       10.43        7.70      2.29 o
   2   5   7      263.57      254.30      6.60 o
   3   5   7       17.71       17.46      2.99 o
   4   5   7       23.82       23.81      3.17 o
   5   5   7      177.00      167.87      9.07 o
   6   5   7      162.35      163.49      6.92 o
   7   5   7       64.56       59.27      4.64 o
   8   5   7       54.54       48.13      5.16 o
   9   5   7       25.79       18.18      4.72 o
  10   5   7       69.32       69.14      4.94 o
  11   5   7      176.44      177.27      8.95 o
  12   5   7       27.31       19.23      3.59 o
  13   5   7       25.52       22.90      3.77 o
  14   5   7       42.56       36.52      5.28 o
  15   5   7        8.56        6.28      2.34 o
 -17   6   7        7.64        3.29      3.76 o
 -16   6   7        0.22       -0.15      1.61 o
 -15   6   7       58.61       73.53      8.04 o
 -14   6   7       14.05        9.91      3.18 o
 -13   6   7       34.84       40.97      5.06 o
 -12   6   7      309.44      398.14     25.54 o
 -11   6   7      514.26      613.31     38.00 o
 -10   6   7      346.45      400.26     24.46 o
  -9   6   7        0.02        1.78      2.65 o
  -8   6   7      219.36      207.52     13.82 o
  -7   6   7        0.11       -1.18      2.78 o
  -6   6   7      111.51      108.85      7.43 o
  -5   6   7       12.06       10.01      3.64 o
  -4   6   7      392.60      396.06     25.87 o
  -3   6   7      640.31      674.95     45.00 o
  -2   6   7       44.87       43.23      5.90 o
  -1   6   7      197.46      222.67     21.45 o
   0   6   7      698.57      780.97     33.26 o
   1   6   7      753.25      747.86     50.60 o
   2   6   7        0.89        0.51      1.90 o
   3   6   7      120.14      118.81      9.86 o
   4   6   7        0.01       -0.12      2.39 o
   5   6   7      409.53      452.53     19.22 o
   6   6   7       32.53       32.47      4.44 o
   7   6   7      120.75      118.64      7.80 o
   8   6   7        0.05        0.77      1.77 o
   9   6   7       71.55       72.47      6.87 o
  10   6   7      143.00      158.65     10.59 o
  11   6   7      177.58      179.68     18.38 o
  12   6   7        0.01       -1.05      1.59 o
  13   6   7       21.59       18.50      4.54 o
  14   6   7        1.33        1.80      2.84 o
 -14   7   7       12.77        4.85      4.23 o
 -13   7   7        5.15        2.35      3.24 o
 -12   7   7       33.95       36.96      5.17 o
 -11   7   7        7.49        7.44      3.40 o
 -10   7   7        4.06        4.67      2.87 o
  -9   7   7        5.26        4.83      3.05 o
  -8   7   7        0.90        1.16      2.17 o
  -7   7   7       61.47       64.52      5.71 o
  -6   7   7       24.64       21.59      3.54 o
  -5   7   7       34.74       27.34      3.99 o
  -4   7   7       89.23       79.60     10.27 o
  -3   7   7        6.16        6.73      5.81 o
  -2   7   7      224.83      242.95     22.20 o
  -1   7   7      150.48      157.06     16.11 o
   0   7   7       41.93       27.86      7.18 o
   1   7   7      169.87      130.43     29.42 o
   2   7   7      182.85      156.60     26.85 o
   3   7   7       33.24       23.59      5.89 o
   4   7   7      163.23      160.88     18.97 o
   5   7   7       57.43       48.55      7.15 o
   6   7   7        0.98        2.67      3.70 o
   7   7   7        3.25        2.02      3.44 o
   8   7   7        0.84        0.83      3.03 o
   9   7   7       53.05       54.24      9.98 o
  10   7   7        8.85        7.17      2.67 o
  11   7   7       13.31        9.22      3.91 o
 -11   8   7        6.30        3.72      4.00 o
 -10   8   7        0.03        0.09      1.46 o
  -9   8   7        0.48        0.34      1.60 o
  -8   8   7        9.53        6.87      2.78 o
  -7   8   7       13.95       12.75      4.27 o
  -6   8   7       15.13       10.36      3.69 o
  -5   8   7       19.55       24.54      6.68 o
  -4   8   7       39.69       45.08     10.18 o
  -3   8   7        0.00        1.19      4.02 o
  -2   8   7        6.20        8.86      4.24 o
  -1   8   7        8.30        3.30      3.30 o
   0   8   7        0.03       -0.36      2.67 o
   1   8   7        3.44        3.31      6.19 o
   2   8   7        1.20        0.75      2.39 o
   3   8   7       22.54       16.33      9.29 o
   4   8   7       50.35       49.01     15.30 o
   5   8   7       29.94       18.54      8.57 o
   6   8   7      122.94       74.32     17.11 o
   7   8   7       16.86       15.01      5.27 o
   8   8   7        5.09        4.14      3.29 o
  -3   9   7        0.00       -0.06      1.98 o
  -2   9   7        0.02       -1.04      3.47 o
  -1   9   7        9.08       10.39      9.43 o
   0   9   7        0.25       -0.10      2.35 o
 -22   0   8        0.83        0.71      2.61 o
 -21   0   8       29.34       22.98      8.58 o
 -20   0   8       28.12       20.77      5.06 o
 -19   0   8      129.99      140.10     17.98 o
 -18   0   8        1.06        0.00      1.55 o
 -17   0   8       48.04       47.64      6.51 o
 -16   0   8       61.11       57.62     10.07 o
 -15   0   8      175.30      175.47     19.92 o
 -14   0   8      126.49      123.15     12.50 o
 -13   0   8       47.67       37.53      6.01 o
 -12   0   8       12.40       10.08      2.17 o
 -11   0   8      120.93      119.45      4.76 o
 -10   0   8      226.29      246.99      5.95 o
  -9   0   8       43.78       47.80      2.87 o
  -8   0   8      830.47      908.00     13.04 o
  -7   0   8      977.05      963.84     13.09 o
  -6   0   8     3858.24     3825.17     51.32 o
  -5   0   8     4886.76     4939.81     74.01 o
  -4   0   8        8.13       10.31      2.27 o
  -3   0   8     3657.44     3745.18     53.63 o
  -2   0   8    11048.43    11030.11    172.15 o
  -1   0   8     1209.11     1199.73     15.86 o
   0   0   8     8006.06     8110.53    118.11 o
   1   0   8     1003.99      991.14     13.49 o
   2   0   8     3198.68     3286.50     43.40 o
   3   0   8    13584.96    14205.58    250.68 o
   4   0   8        2.18        7.02      1.90 o
   5   0   8      383.11      372.08      7.46 o
   6   0   8       31.76       31.14      2.38 o
   7   0   8        0.92        4.06      1.66 o
   8   0   8       72.59       74.24      3.20 o
   9   0   8     1749.65     1872.04     47.41 o
  10   0   8      412.73      458.34     16.81 o
  11   0   8       26.17       22.44      5.08 o
  12   0   8       81.10       76.58      8.21 o
  13   0   8        1.94        1.81      3.78 o
  14   0   8        3.16        2.95      3.40 o
  15   0   8        0.64        1.00      3.17 o
  16   0   8        0.59        0.09      1.92 o
  17   0   8        4.02        1.84      2.33 o
  18   0   8        0.49        2.04      3.71 o
 -22   1   8       12.16       13.41      4.93 o
 -21   1   8       13.19        6.50      3.18 o
 -20   1   8       21.25       19.99      4.48 o
 -19   1   8       48.17       48.45      4.42 o
 -18   1   8        5.39        2.57      2.13 o
 -17   1   8      224.66      201.65     12.85 o
 -16   1   8        7.13        4.92      2.28 o
 -15   1   8       35.59       22.15      3.49 o
 -14   1   8        8.20        4.23      2.33 o
 -13   1   8       36.83       31.50      3.93 o
 -12   1   8       20.50       13.13      2.41 o
 -11   1   8      188.65      179.47      4.38 o
 -10   1   8      485.36      456.62      5.78 o
  -9   1   8       13.96       18.01      1.21 o
  -8   1   8      109.47      110.16      2.61 o
  -7   1   8      706.29      666.75      7.32 o
  -6   1   8       51.14       45.42      1.83 o
  -5   1   8      456.47      397.90      4.93 o
  -4   1   8     1253.72     1243.33     11.94 o
  -3   1   8      687.58      658.01      6.62 o
  -2   1   8     3041.17     3120.15     29.66 o
  -1   1   8     2593.73     2773.74     24.71 o
   0   1   8     2093.09     2142.15     20.09 o
   1   1   8     2746.91     2818.79     28.23 o
   2   1   8     1395.12     1369.71     13.92 o
   3   1   8     1210.34     1276.06     13.59 o
   4   1   8      332.44      335.80      4.66 o
   5   1   8      886.74      950.38     10.63 o
   6   1   8      758.72      831.34      9.99 o
   7   1   8        1.55        3.30      1.36 o
   8   1   8       14.60       17.31      2.19 o
   9   1   8        2.42        4.22      1.96 o
  10   1   8        9.04        4.94      2.07 o
  11   1   8      121.34      114.36      6.52 o
  12   1   8       15.00       11.56      3.25 o
  13   1   8        7.03        4.73      2.69 o
  14   1   8        9.29        7.87      3.35 o
  15   1   8       17.01       11.03      3.96 o
  16   1   8       13.25        9.28      3.02 o
  17   1   8       64.04       89.86     13.21 o
  18   1   8        0.01       -0.99      2.20 o
 -21   2   8        9.60        8.42      3.37 o
 -20   2   8        2.63        1.08      2.64 o
 -19   2   8        9.05        7.66      3.35 o
 -18   2   8       11.43        6.83      2.75 o
 -17   2   8       64.35       53.32      6.09 o
 -16   2   8      284.09      261.72     18.58 o
 -15   2   8       13.99       13.32      3.90 o
 -14   2   8     1109.34     1179.08     58.05 o
 -13   2   8      164.94      160.51      6.94 o
 -12   2   8      864.01      860.78     24.40 o
 -11   2   8       12.08        9.15      2.20 o
 -10   2   8      409.97      403.23      6.73 o
  -9   2   8      547.43      520.38      7.43 o
  -8   2   8      613.43      572.72      7.59 o
  -7   2   8        6.58        4.87      1.27 o
  -6   2   8        1.67        4.02      1.28 o
  -5   2   8      119.68      131.98      2.59 o
  -4   2   8     4211.22     4513.66     49.00 o
  -3   2   8     2898.55     3122.28     32.47 o
  -2   2   8     1632.97     1601.06     16.99 o
  -1   2   8      278.69      300.66      3.91 o
   0   2   8       19.95       20.00      1.23 o
   1   2   8      564.93      551.44      6.28 o
   2   2   8      559.96      571.88      6.64 o
   3   2   8        0.02        1.23      0.77 o
   4   2   8      560.65      546.29      6.58 o
   5   2   8      488.50      539.34      7.19 o
   6   2   8     4192.24     4318.49     56.47 o
   7   2   8      994.98     1072.76     19.37 o
   8   2   8       75.87       84.26      4.05 o
   9   2   8        0.12        0.12      1.21 o
  10   2   8       82.23       72.88      5.04 o
  11   2   8       15.65       12.34      3.25 o
  12   2   8       16.10       13.11      2.97 o
  13   2   8       95.32       86.60      6.74 o
  14   2   8        6.87        6.15      2.62 o
  15   2   8       12.33       12.42      3.97 o
  16   2   8       37.75       44.59      6.77 o
  17   2   8       61.14       95.57     11.41 o
  18   2   8        4.90        1.33      2.14 o
 -21   3   8        0.54        0.35      2.29 o
 -20   3   8        0.31        0.23      1.51 o
 -19   3   8        1.44        0.65      1.97 o
 -18   3   8        8.22        7.64      3.47 o
 -17   3   8        0.04        0.12      1.64 o
 -16   3   8        7.56        6.32      2.92 o
 -15   3   8       43.58       34.16      5.12 o
 -14   3   8       35.07       25.84      5.03 o
 -13   3   8       73.82       60.07      5.71 o
 -12   3   8      109.37      108.95      5.15 o
 -11   3   8       10.59       11.11      2.89 o
 -10   3   8        2.10        1.10      1.54 o
  -9   3   8       45.29       42.19      3.03 o
  -8   3   8        1.80        2.87      1.25 o
  -7   3   8        5.19        8.61      1.37 o
  -6   3   8       51.07       57.11      2.49 o
  -5   3   8      324.90      350.37      5.34 o
  -4   3   8     1215.70     1277.93     15.74 o
  -3   3   8      801.67      886.93     10.87 o
  -2   3   8      228.18      226.80      3.54 o
  -1   3   8       40.32       37.39      1.56 o
   0   3   8        7.42       11.13      1.54 o
   1   3   8       61.76       69.58      2.56 o
   2   3   8       15.37       11.54      1.46 o
   3   3   8      318.48      297.66      5.19 o
   4   3   8      643.27      688.02      9.89 o
   5   3   8      708.11      712.21     11.57 o
   6   3   8       20.17       21.01      2.61 o
   7   3   8       98.23      105.19      4.14 o
   8   3   8       30.90       32.50      4.25 o
   9   3   8        1.00        1.13      1.99 o
  10   3   8      149.88      180.10      7.92 o
  11   3   8       12.40        8.41      3.74 o
  12   3   8        7.12        9.33      3.25 o
  13   3   8       52.80       57.89      7.60 o
  14   3   8       26.01       17.38      3.43 o
  15   3   8       26.89       19.05      5.45 o
  16   3   8        6.93        3.45      1.84 o
  17   3   8       24.10       35.18      7.26 o
 -20   4   8        3.18        1.77      2.70 o
 -19   4   8       14.95       16.88      3.26 o
 -18   4   8        6.52        4.88      2.35 o
 -17   4   8        8.52        5.97      2.61 o
 -16   4   8        0.12        0.86      1.94 o
 -15   4   8        0.43        0.46      2.02 o
 -14   4   8       50.69       42.45      4.18 o
 -13   4   8      136.25      126.59      6.87 o
 -12   4   8      296.17      288.42     11.03 o
 -11   4   8        0.48        1.20      2.36 o
 -10   4   8      559.52      544.25     20.68 o
  -9   4   8        1.36        1.57      1.88 o
  -8   4   8       96.91       89.64      4.76 o
  -7   4   8      115.17      123.05      5.11 o
  -6   4   8      142.03      143.80      4.65 o
  -5   4   8      371.99      417.30      8.13 o
  -4   4   8      752.90      764.25     11.08 o
  -3   4   8       11.55       13.14      1.81 o
  -2   4   8      191.02      189.26      4.86 o
  -1   4   8      124.77      125.68      4.67 o
   0   4   8      750.17      778.42     11.47 o
   1   4   8       13.42       11.44      1.88 o
   2   4   8      458.72      471.54      8.41 o
   3   4   8       74.97       69.40      3.31 o
   4   4   8        4.96        6.74      2.11 o
   5   4   8      133.76      145.82      5.51 o
   6   4   8       91.53       92.79      5.25 o
   7   4   8       18.05       17.68      3.94 o
   8   4   8       50.72       49.58      4.82 o
   9   4   8       20.91       15.22      4.08 o
  10   4   8      262.87      302.71     11.18 o
  11   4   8        7.21        3.61      2.97 o
  12   4   8        0.03       -1.54      2.73 o
  13   4   8       41.64       43.15      5.62 o
  14   4   8       34.89       38.74      5.17 o
  15   4   8        4.19        3.62      2.18 o
  16   4   8       19.12       20.83      4.12 o
 -18   5   8        1.19        2.01      2.57 o
 -17   5   8        0.09        0.28      1.54 o
 -16   5   8        1.75        1.26      2.13 o
 -15   5   8       11.97        4.48      2.41 o
 -14   5   8       26.45       19.38      4.09 o
 -13   5   8       37.51       35.77      5.70 o
 -12   5   8       75.23       61.94      6.10 o
 -11   5   8       67.82       62.07      5.52 o
 -10   5   8       47.86       38.29      4.83 o
  -9   5   8      153.82      149.95      9.03 o
  -8   5   8       56.44       51.30      5.31 o
  -7   5   8       52.61       55.54      5.29 o
  -6   5   8       80.59       81.59      6.30 o
  -5   5   8       45.76       45.45      4.23 o
  -4   5   8       11.12       11.55      3.38 o
  -3   5   8        0.26        1.22      1.88 o
  -2   5   8       15.47       12.77      3.07 o
  -1   5   8       60.33       56.69      4.87 o
   0   5   8        0.38        0.38      1.53 o
   1   5   8       19.35       17.17      2.80 o
   2   5   8        0.11        0.70      1.59 o
   3   5   8       51.88       52.17      5.01 o
   4   5   8       97.52      104.38      6.71 o
   5   5   8        9.41        7.97      3.63 o
   6   5   8      139.30      138.67      6.37 o
   7   5   8        0.98        1.28      2.12 o
   8   5   8        0.03       -0.70      1.78 o
   9   5   8       15.34       12.93      3.89 o
  10   5   8        3.61        5.28      2.52 o
  11   5   8       29.83       30.43      4.21 o
  12   5   8        1.54        2.49      2.43 o
  13   5   8       36.38       38.90      4.71 o
  14   5   8       30.39       34.67      6.59 o
  15   5   8       17.86       25.15      4.88 o
 -16   6   8       20.17       27.30      5.35 o
 -15   6   8       14.40       10.46      2.54 o
 -14   6   8       44.31       55.80      7.65 o
 -13   6   8       55.40       57.04      4.73 o
 -12   6   8       94.98      129.32      8.25 o
 -11   6   8       66.30       91.25      6.63 o
 -10   6   8       92.12       90.59      6.91 o
  -9   6   8      165.94      165.02     10.62 o
  -8   6   8       46.44       60.66      5.95 o
  -7   6   8        1.55        0.15      1.63 o
  -6   6   8       34.44       28.82      4.98 o
  -5   6   8      186.91      193.38     15.53 o
  -4   6   8      129.27      134.96      9.21 o
  -3   6   8      203.71      196.02     14.37 o
  -2   6   8      380.02      406.37     17.16 o
  -1   6   8      484.91      488.56     30.70 o
   0   6   8        0.37       -0.10      1.56 o
   1   6   8       64.95       62.61      7.80 o
   2   6   8      502.24      533.76     36.29 o
   3   6   8       29.49       25.05      4.82 o
   4   6   8      145.45      148.74      9.67 o
   5   6   8        1.25       15.34      9.99 o
   6   6   8       16.33       13.57      4.44 o
   7   6   8        3.55        4.95      3.60 o
   8   6   8        0.00       -2.16      3.01 o
   9   6   8       18.80       10.12      2.63 o
  10   6   8       77.57       71.36      6.19 o
  11   6   8       31.38       33.48      4.27 o
  12   6   8       23.17       13.76      2.66 o
  13   6   8       46.66       17.63      4.20 o
 -14   7   8        1.31       -0.45      2.06 o
 -13   7   8       21.58       10.43      3.79 o
 -12   7   8       20.13       15.74      4.49 o
 -11   7   8       13.43        7.80      3.10 o
 -10   7   8       12.61        4.99      2.82 o
  -9   7   8       11.77       11.64      3.26 o
  -8   7   8        0.38        0.41      1.54 o
  -7   7   8        6.78        6.01      2.94 o
  -6   7   8        1.16        1.17      2.53 o
  -5   7   8        0.57        1.27      2.68 o
  -4   7   8       34.50       45.67      6.76 o
  -3   7   8       19.82       21.57      5.88 o
  -2   7   8       72.15       86.30      8.49 o
  -1   7   8       50.38       61.02      8.59 o
   0   7   8        1.50        2.62      2.84 o
   1   7   8        2.46        0.65      1.85 o
   2   7   8      960.71     1032.13    107.43 o
   3   7   8      483.51      436.59     56.13 o
   4   7   8      135.63      117.75     13.01 o
   5   7   8       46.42       42.40      9.70 o
   6   7   8       10.80        6.79      4.26 o
   7   7   8        0.91        0.59      2.19 o
   8   7   8        8.64        9.63      4.18 o
   9   7   8        0.86        1.67      2.82 o
  10   7   8       95.27      108.28     14.56 o
 -10   8   8        3.68        4.20      2.94 o
  -9   8   8        4.06        0.77      2.47 o
  -8   8   8        1.92        2.40      3.17 o
  -7   8   8       19.11       15.83      4.19 o
  -6   8   8        0.33        0.75      2.38 o
  -5   8   8        4.48        2.72      3.57 o
  -4   8   8        2.82        2.18      3.85 o
  -3   8   8        9.90        7.30      4.82 o
  -2   8   8       21.23       20.47      5.14 o
  -1   8   8       72.10       82.53     19.89 o
   0   8   8       86.64       79.88     44.71 o
   1   8   8       60.75       75.71     10.32 o
   2   8   8       19.13       15.42      6.47 o
   3   8   8        3.54        1.00      2.86 o
   4   8   8        0.11        0.88      2.12 o
   5   8   8        1.85        1.28      2.72 o
   6   8   8        0.09        0.69      1.69 o
   7   8   8        0.02        0.39      1.97 o
 -21   1   9        1.62        0.75      1.78 o
 -20   1   9       22.66       14.15      4.16 o
 -19   1   9        9.61        7.32      3.02 o
 -18   1   9       46.45       57.23      6.59 o
 -17   1   9      627.68      662.68     39.90 o
 -16   1   9      182.35      172.57      9.96 o
 -15   1   9      176.71      172.44     10.89 o
 -14   1   9       25.31       14.98      2.96 o
 -13   1   9      184.77      164.59      8.66 o
 -12   1   9      130.83      125.48      6.05 o
 -11   1   9        6.86        7.47      1.91 o
 -10   1   9      757.06      831.60     10.96 o
  -9   1   9        1.26        1.65      1.03 o
  -8   1   9      491.66      508.55      6.03 o
  -7   1   9      121.38      127.62      2.55 o
  -6   1   9      255.13      224.63      3.37 o
  -5   1   9      118.12      120.56      2.25 o
  -4   1   9      996.61     1008.47     10.11 o
  -3   1   9      878.45      858.71      9.22 o
  -2   1   9      893.30      843.51      8.61 o
  -1   1   9     2550.26     2546.46     24.09 o
   0   1   9     1046.18     1093.18     11.43 o
   1   1   9      560.64      521.11      6.31 o
   2   1   9      227.04      212.58      3.72 o
   3   1   9      674.46      644.38      7.26 o
   4   1   9      420.66      453.20      6.46 o
   5   1   9       55.33       66.11      2.46 o
   6   1   9       71.15       71.34      2.62 o
   7   1   9      646.45      670.87     10.65 o
   8   1   9        0.00        0.69      1.17 o
   9   1   9      130.60      132.77      5.05 o
  10   1   9      146.55      134.99      5.20 o
  11   1   9      315.86      351.85     11.56 o
  12   1   9       25.05       24.07      4.23 o
  13   1   9       29.34       34.32      4.29 o
  14   1   9       30.63       32.89      5.22 o
  15   1   9       30.68       28.57      4.84 o
  16   1   9       10.14       10.17      2.93 o
  17   1   9        4.78        4.63      2.66 o
  18   1   9        1.76        1.95      2.31 o
 -21   2   9        9.82        6.63      3.96 o
 -20   2   9        4.26        4.10      3.17 o
 -19   2   9       14.22       10.17      2.90 o
 -18   2   9        4.89        4.23      2.68 o
 -17   2   9        6.22        4.58      3.38 o
 -16   2   9        3.35        1.99      2.05 o
 -15   2   9       69.84       66.56      4.97 o
 -14   2   9        3.33        0.93      2.08 o
 -13   2   9      104.63       88.66      6.18 o
 -12   2   9       12.83        8.09      3.16 o
 -11   2   9       14.35       12.59      2.61 o
 -10   2   9        1.78        3.77      1.75 o
  -9   2   9       50.78       57.44      2.37 o
  -8   2   9      160.75      171.06      3.74 o
  -7   2   9       19.62       17.17      1.63 o
  -6   2   9       21.59       21.93      1.94 o
  -5   2   9        2.89        4.59      0.97 o
  -4   2   9      714.49      799.17      8.69 o
  -3   2   9        2.31        1.33      0.75 o
  -2   2   9      510.14      569.41      6.70 o
  -1   2   9      394.73      383.38      4.93 o
   0   2   9     1267.09     1332.29     14.26 o
   1   2   9        1.25        1.18      0.75 o
   2   2   9      158.30      148.55      2.85 o
   3   2   9       24.85       20.72      1.50 o
   4   2   9      186.61      171.48      3.20 o
   5   2   9     1019.87     1062.58     14.04 o
   6   2   9        0.05        1.12      1.46 o
   7   2   9        5.07        6.08      2.12 o
   8   2   9      322.30      338.20      8.25 o
   9   2   9       25.68       23.41      3.13 o
  10   2   9      150.57      155.26      6.69 o
  11   2   9      175.81      202.59      8.58 o
  12   2   9      116.76      129.72      6.56 o
  13   2   9       71.22       75.21      5.58 o
  14   2   9        2.86        2.92      2.30 o
  15   2   9        8.23        7.22      3.64 o
  16   2   9        0.10        0.20      1.57 o
  17   2   9        8.77        4.56      2.69 o
 -20   3   9        3.58        1.93      2.72 o
 -19   3   9       87.18      106.14     15.00 o
 -18   3   9        0.07       -0.31      2.22 o
 -17   3   9        1.07        2.26      2.56 o
 -16   3   9       43.56       44.35      5.42 o
 -15   3   9       22.58       17.86      4.54 o
 -14   3   9       14.27       11.82      4.44 o
 -13   3   9        2.34        2.24      2.68 o
 -12   3   9      237.68      236.85     10.01 o
 -11   3   9     1120.85     1113.56     35.33 o
 -10   3   9      216.58      214.89      6.87 o
  -9   3   9      444.03      440.59     11.42 o
  -8   3   9      161.07      163.47      4.09 o
  -7   3   9        0.53        0.87      0.89 o
  -6   3   9       10.48       14.02      1.61 o
  -5   3   9       57.51       52.80      2.22 o
  -4   3   9       20.86       26.97      1.65 o
  -3   3   9      284.35      316.07      4.58 o
  -2   3   9       74.87       70.92      2.48 o
  -1   3   9      352.14      375.18      6.24 o
   0   3   9      313.05      295.82      6.11 o
   1   3   9       82.31       84.86      3.17 o
   2   3   9        2.95        6.73      1.46 o
   3   3   9        8.18        7.71      1.91 o
   4   3   9        0.49        1.12      1.15 o
   5   3   9        3.24        6.37      2.04 o
   6   3   9     1303.76     1346.69     23.02 o
   7   3   9        5.91        9.12      2.77 o
   8   3   9      393.48      417.03     11.84 o
   9   3   9       75.06       83.71      5.56 o
  10   3   9      128.86      125.59      7.00 o
  11   3   9       18.23       14.65      3.56 o
  12   3   9      115.25      119.69      7.95 o
  13   3   9      156.33      170.18     10.88 o
  14   3   9       34.06       39.69      4.67 o
  15   3   9       77.60      109.67     12.90 o
  16   3   9       22.36       27.61      6.33 o
  17   3   9       46.65      105.22     18.22 o
 -19   4   9        0.09       -0.45      1.71 o
 -18   4   9        0.39       -0.49      1.84 o
 -17   4   9        3.93        3.53      3.44 o
 -16   4   9       14.43       10.74      3.58 o
 -15   4   9       46.71       47.54      5.11 o
 -14   4   9      135.62      131.79      7.66 o
 -13   4   9      523.35      529.79     21.30 o
 -12   4   9      126.39      131.54      6.89 o
 -11   4   9      964.95      985.59     37.14 o
 -10   4   9     1063.95     1012.00     39.39 o
  -9   4   9      112.40      113.12      5.42 o
  -8   4   9        6.79        7.36      2.63 o
  -7   4   9        0.37        0.39      1.17 o
  -6   4   9      134.09      127.09      4.57 o
  -5   4   9      245.32      258.21      6.27 o
  -4   4   9     1319.64     1411.40     24.57 o
  -3   4   9      211.69      232.99      5.80 o
  -2   4   9     1098.16     1178.52     18.61 o
  -1   4   9      529.65      572.68     10.73 o
   0   4   9      156.34      158.28      4.91 o
   1   4   9       56.78       53.14      3.42 o
   2   4   9      175.94      185.57      7.10 o
   3   4   9      143.26      128.83      5.83 o
   4   4   9        7.25        5.41      2.17 o
   5   4   9       32.80       26.64      3.68 o
   6   4   9       45.01       37.89      3.76 o
   7   4   9       11.16       12.00      3.62 o
   8   4   9      122.71      138.43      7.01 o
   9   4   9       92.38       92.21      6.67 o
  10   4   9      374.25      388.09     14.25 o
  11   4   9      295.28      325.60     16.43 o
  12   4   9      203.55      234.41     14.17 o
  13   4   9      216.21      258.83     15.99 o
  14   4   9        1.07        1.80      1.86 o
  15   4   9       20.12       17.13      3.44 o
 -18   5   9       12.09       27.13      5.07 o
 -17   5   9       15.49       10.97      3.06 o
 -16   5   9        4.97        2.21      2.19 o
 -15   5   9       10.93        5.32      2.24 o
 -14   5   9        7.30        2.41      2.49 o
 -13   5   9      486.07      525.27     35.29 o
 -12   5   9      310.69      292.99     16.09 o
 -11   5   9      449.82      474.20     26.04 o
 -10   5   9      320.14      292.43     16.57 o
  -9   5   9      308.22      319.26     19.86 o
  -8   5   9       43.70       48.36      5.86 o
  -7   5   9       46.60       42.44      5.05 o
  -6   5   9       21.74       21.42      3.42 o
  -5   5   9       24.12       19.84      3.91 o
  -4   5   9      279.13      297.16      9.72 o
  -3   5   9      143.73      152.29      6.59 o
  -2   5   9        0.16        1.52      2.04 o
  -1   5   9        2.90        1.11      1.76 o
   0   5   9      103.40       91.67      5.79 o
   1   5   9       75.27       72.43      5.01 o
   2   5   9        0.04        1.58      2.27 o
   3   5   9       31.27       28.37      3.77 o
   4   5   9        3.26        3.25      2.93 o
   5   5   9        5.05        6.52      3.45 o
   6   5   9       10.94       11.26      4.39 o
   7   5   9        6.60        4.39      3.24 o
   8   5   9       42.33       35.28      5.01 o
   9   5   9      190.01      191.25     12.02 o
  10   5   9       22.27       15.09      3.28 o
  11   5   9      306.49      352.80     20.48 o
  12   5   9      318.77      414.60     26.77 o
  13   5   9       34.66       42.24      4.98 o
  14   5   9       26.95       22.03      4.06 o
 -16   6   9        0.05        0.02      1.46 o
 -15   6   9       12.31        4.38      2.48 o
 -14   6   9       16.20       11.23      3.10 o
 -13   6   9        2.60        2.66      2.22 o
 -12   6   9       41.61       34.26      3.79 o
 -11   6   9       17.93       21.07      4.37 o
 -10   6   9        0.24        0.66      2.14 o
  -9   6   9        0.07        0.41      1.86 o
  -8   6   9       46.43       57.89      5.67 o
  -7   6   9       63.58       66.89      6.68 o
  -6   6   9        5.78        7.01      3.62 o
  -5   6   9       69.51       68.17      7.76 o
  -4   6   9      178.60      170.36     19.30 o
  -3   6   9      359.07      368.60     17.06 o
  -2   6   9      388.92      398.15     15.04 o
  -1   6   9       21.62       29.53      4.12 o
   0   6   9      186.59      185.83     21.86 o
   1   6   9      166.04      158.39     12.24 o
   2   6   9        0.02        0.70      2.29 o
   3   6   9      138.68      140.28      9.29 o
   4   6   9      155.18      165.57     10.38 o
   5   6   9       15.59       16.34      4.17 o
   6   6   9      170.00      185.92     10.11 o
   7   6   9       50.71       50.69      6.35 o
   8   6   9      170.79      183.26     10.52 o
   9   6   9        0.33        0.89      1.80 o
  10   6   9       66.50       58.17      7.59 o
  11   6   9       17.78        8.46      2.18 o
  12   6   9        2.20        0.73      1.89 o
 -14   7   9        1.52        0.02      1.79 o
 -13   7   9        0.14        0.04      1.34 o
 -12   7   9        0.07       -0.14      1.46 o
 -11   7   9        1.56        0.56      1.71 o
 -10   7   9        0.03        0.45      1.74 o
  -9   7   9       16.14       11.62      3.06 o
  -8   7   9       47.13       56.08      6.06 o
  -7   7   9       11.99        9.59      3.50 o
  -6   7   9       62.72       71.22      8.41 o
  -5   7   9       94.38      107.40     12.92 o
  -4   7   9        7.25        7.40      4.68 o
  -3   7   9        4.11        6.11      3.59 o
  -2   7   9        2.61        3.26      3.24 o
  -1   7   9       47.37       58.23      7.17 o
   0   7   9        0.06       -0.20      1.48 o
   1   7   9      134.93      148.55     21.92 o
   2   7   9      312.21      290.07     42.80 o
   3   7   9       72.60       76.99     13.71 o
   4   7   9       77.37       84.38      9.79 o
   5   7   9      235.46      279.71     24.54 o
   6   7   9       16.03       10.44      4.03 o
   7   7   9       19.09       34.55     10.11 o
   8   7   9        0.47       -0.29      2.87 o
   9   7   9        0.19       -0.03      1.40 o
  10   7   9        5.13        2.89      3.06 o
 -10   8   9        5.64        1.96      2.76 o
  -9   8   9        4.17        5.21      3.21 o
  -8   8   9       12.15        9.35      3.70 o
  -7   8   9       34.20       38.49      8.05 o
  -6   8   9        5.59        5.41      4.40 o
  -5   8   9       18.19       16.96      5.72 o
  -4   8   9       92.41      114.39     14.66 o
  -3   8   9      191.12      223.68     29.30 o
  -2   8   9       63.34       68.61     11.93 o
  -1   8   9        3.78        1.14      3.71 o
   0   8   9        5.98        1.56      2.50 o
   1   8   9       14.78       12.12      7.15 o
   2   8   9       56.54       64.99      9.76 o
   3   8   9       15.40       11.16      6.02 o
   4   8   9       14.12        4.25      3.25 o
   5   8   9        0.53        1.30      3.63 o
   6   8   9        1.87        2.14      3.39 o
 -21   0  10        0.65        0.33      2.12 o
 -20   0  10        1.34        0.62      1.78 o
 -19   0  10        0.24        0.99      2.58 o
 -18   0  10       71.59       83.21      8.78 o
 -17   0  10        2.75        6.51      4.71 o
 -16   0  10       21.50       19.71      7.09 o
 -15   0  10       49.59       33.39      8.18 o
 -14   0  10       28.91       29.00      5.90 o
 -13   0  10      120.68      121.26     11.29 o
 -12   0  10      109.54      109.66      6.95 o
 -11   0  10      390.70      376.48      9.19 o
 -10   0  10       11.12        9.17      2.14 o
  -9   0  10        0.32        3.10      1.42 o
  -8   0  10      718.34      666.60     11.11 o
  -7   0  10     3067.58     3328.60     48.99 o
  -6   0  10     1755.62     1909.55     27.31 o
  -5   0  10     1319.85     1449.76     21.39 o
  -4   0  10        0.01        4.72      1.77 o
  -3   0  10     9697.46    10736.57    179.56 o
  -2   0  10     9088.19     9517.39    154.98 o
  -1   0  10     2113.37     2029.21     27.84 o
   0   0  10      846.52      800.68     11.12 o
   1   0  10     1924.35     1964.83     28.75 o
   2   0  10     7185.64     7548.43    120.99 o
   3   0  10     1143.07     1167.75     17.21 o
   4   0  10      109.51      108.57      3.84 o
   5   0  10       18.75       16.12      2.26 o
   6   0  10        0.91        0.59      1.05 o
   7   0  10      237.71      214.04      7.04 o
   8   0  10      939.64      952.74     28.04 o
   9   0  10      604.90      684.65     23.73 o
  10   0  10      101.07       96.25      7.78 o
  11   0  10      129.28      132.53      7.96 o
  12   0  10      104.70      107.65      8.28 o
  13   0  10       65.57       53.11     11.42 o
  14   0  10       15.16       12.60      4.15 o
  15   0  10        1.23        1.18      2.26 o
  16   0  10        0.06        0.41      2.08 o
  17   0  10       49.44       86.96     24.69 o
 -21   1  10        5.74        2.20      2.48 o
 -20   1  10       57.80       61.41      7.43 o
 -19   1  10        4.52        3.65      3.14 o
 -18   1  10       44.57       43.17      5.56 o
 -17   1  10       88.10       99.16      6.76 o
 -16   1  10        5.41        5.89      3.22 o
 -15   1  10      157.26      176.28      9.21 o
 -14   1  10      108.45      103.26      6.58 o
 -13   1  10        1.09        2.01      2.28 o
 -12   1  10       24.24       19.40      3.34 o
 -11   1  10      316.03      311.49      7.45 o
 -10   1  10      421.61      386.84      7.07 o
  -9   1  10      229.17      273.38      4.81 o
  -8   1  10      119.95      128.26      2.99 o
  -7   1  10      372.04      361.92      4.96 o
  -6   1  10       82.32       97.89      2.42 o
  -5   1  10      560.66      610.83      6.73 o
  -4   1  10     1277.59     1307.53     12.66 o
  -3   1  10      200.35      188.04      3.13 o
  -2   1  10     1029.39     1051.19     10.11 o
  -1   1  10      371.86      359.90      4.21 o
   0   1  10        2.21        3.02      0.97 o
   1   1  10       31.70       30.81      1.32 o
   2   1  10       24.27       23.18      1.31 o
   3   1  10      711.94      761.75      8.93 o
   4   1  10      627.48      635.16      8.25 o
   5   1  10       14.01       13.51      1.62 o
   6   1  10        0.00        1.23      1.05 o
   7   1  10      166.59      171.32      4.99 o
   8   1  10        4.98        9.11      2.50 o
   9   1  10       39.81       34.28      3.19 o
  10   1  10       63.51       72.65      5.41 o
  11   1  10       42.79       36.80      4.27 o
  12   1  10       15.82       10.85      4.07 o
  13   1  10       35.79       42.08      4.82 o
  14   1  10       71.15       85.31      6.65 o
  15   1  10      110.18      131.79     10.77 o
  16   1  10        2.23        0.86      1.66 o
  17   1  10        0.56        0.91      1.66 o
 -21   2  10       10.64        4.69      3.32 o
 -20   2  10        0.65        0.07      1.58 o
 -19   2  10       29.72       29.52      5.16 o
 -18   2  10       95.53      101.69      9.90 o
 -17   2  10        0.65        0.22      1.57 o
 -16   2  10      282.86      288.58     15.72 o
 -15   2  10       86.14       80.11      5.90 o
 -14   2  10      385.63      411.47     15.82 o
 -13   2  10      225.03      209.91      8.74 o
 -12   2  10       77.27       73.31      5.84 o
 -11   2  10        1.18        1.89      1.80 o
 -10   2  10       14.97       15.12      2.73 o
  -9   2  10       46.53       50.82      3.07 o
  -8   2  10      665.74      668.92      9.06 o
  -7   2  10      682.51      693.67      8.63 o
  -6   2  10      463.22      452.22      6.40 o
  -5   2  10       12.15       13.62      1.39 o
  -4   2  10       37.08       32.98      1.58 o
  -3   2  10       37.31       28.76      1.37 o
  -2   2  10        4.11        4.37      1.08 o
  -1   2  10        9.35        7.01      1.16 o
   0   2  10      100.70       81.91      2.27 o
   1   2  10        1.18        7.73      1.42 o
   2   2  10        0.35        3.14      1.11 o
   3   2  10       15.51       16.02      1.55 o
   4   2  10      244.50      225.63      4.47 o
   5   2  10       74.29       60.95      3.33 o
   6   2  10        0.00        0.77      1.58 o
   7   2  10       43.06       40.89      3.51 o
   8   2  10       81.45       84.91      4.95 o
   9   2  10      128.31      145.16      5.78 o
  10   2  10       22.83       18.86      3.69 o
  11   2  10       75.15       68.93      5.44 o
  12   2  10      141.84      139.65      9.19 o
  13   2  10       16.03       17.69      3.71 o
  14   2  10      128.08      150.32     14.22 o
  15   2  10        4.67        3.68      2.74 o
  16   2  10        0.07        0.65      2.20 o
  17   2  10        1.37        2.23      2.50 o
 -20   3  10        1.15        1.05      2.34 o
 -19   3  10       16.82        5.25      3.04 o
 -18   3  10       79.93       84.69     10.39 o
 -17   3  10       42.52       43.47      6.56 o
 -16   3  10       26.87       30.52      4.65 o
 -15   3  10       24.16       26.28      4.48 o
 -14   3  10        9.74        8.37      3.14 o
 -13   3  10       29.42       21.75      3.86 o
 -12   3  10       20.47       20.60      3.51 o
 -11   3  10      584.39      584.56     18.68 o
 -10   3  10      201.81      204.04      7.28 o
  -9   3  10       55.53       54.76      3.14 o
  -8   3  10      259.86      261.55      6.83 o
  -7   3  10      269.50      279.16      5.20 o
  -6   3  10     1755.78     1812.43     27.78 o
  -5   3  10      348.71      374.42      5.69 o
  -4   3  10      375.77      403.17      5.61 o
  -3   3  10      474.52      478.86      7.12 o
  -2   3  10       66.76       60.28      3.00 o
  -1   3  10        8.97        5.80      1.72 o
   0   3  10      351.37      366.99      6.41 o
   1   3  10       17.11       19.60      1.95 o
   2   3  10      127.91      144.54      3.71 o
   3   3  10        0.59        1.69      1.50 o
   4   3  10       78.76       84.29      4.49 o
   5   3  10      397.90      416.75     10.27 o
   6   3  10        0.01        0.22      1.22 o
   7   3  10        0.63        2.42      2.08 o
   8   3  10      164.34      169.21      8.05 o
   9   3  10       27.23       26.14      3.88 o
  10   3  10       81.62       97.25      5.90 o
  11   3  10        4.06        4.49      2.58 o
  12   3  10       13.37        6.34      2.67 o
  13   3  10       37.65       37.26      5.15 o
  14   3  10        1.56        0.58      1.88 o
  15   3  10        2.72        2.34      2.19 o
  16   3  10        0.07        0.31      1.84 o
 -19   4  10       20.09       19.64      6.30 o
 -18   4  10        2.18        1.14      2.16 o
 -17   4  10        0.18        0.83      2.11 o
 -16   4  10       60.08       72.94      7.26 o
 -15   4  10        1.05        0.66      2.05 o
 -14   4  10       81.66       74.87      5.62 o
 -13   4  10       21.10       14.32      3.53 o
 -12   4  10      826.24      846.95     34.72 o
 -11   4  10     1408.83     1454.74     56.35 o
 -10   4  10       43.62       45.40      4.65 o
  -9   4  10      379.31      401.34     15.99 o
  -8   4  10       69.71       81.45      4.42 o
  -7   4  10      649.79      646.17     22.01 o
  -6   4  10      150.12      159.56      7.68 o
  -5   4  10      198.59      205.37      7.27 o
  -4   4  10        6.97        7.68      2.92 o
  -3   4  10       40.46       35.39      2.99 o
  -2   4  10       70.62       65.87      4.10 o
  -1   4  10        9.81        8.18      2.35 o
   0   4  10       50.38       49.80      3.21 o
   1   4  10        9.35        7.85      2.96 o
   2   4  10       37.52       35.00      4.10 o
   3   4  10       29.56       28.07      4.12 o
   4   4  10       30.97       30.24      3.57 o
   5   4  10       93.10       90.70      4.83 o
   6   4  10      155.93      164.36      6.72 o
   7   4  10      137.87      150.24      8.41 o
   8   4  10      254.75      240.73     14.41 o
   9   4  10       56.38       44.17      5.37 o
  10   4  10       19.51       20.77      4.58 o
  11   4  10        2.82        3.52      2.63 o
  12   4  10        4.31        2.17      2.30 o
  13   4  10       43.08       43.13      6.20 o
  14   4  10        0.94        1.50      2.10 o
  15   4  10       77.83      122.88     16.63 o
 -18   5  10       29.17       54.75      8.55 o
 -17   5  10        3.84        3.50      2.88 o
 -16   5  10        0.49        0.41      1.69 o
 -15   5  10       60.55       55.88      6.65 o
 -14   5  10      136.67      133.12     11.09 o
 -13   5  10       99.42      113.09      7.14 o
 -12   5  10        0.69        2.01      2.71 o
 -11   5  10        0.67        1.69      2.53 o
 -10   5  10      120.14      115.13      7.96 o
  -9   5  10       82.72       95.73      7.54 o
  -8   5  10      129.70      130.99      7.81 o
  -7   5  10      213.62      221.84     12.33 o
  -6   5  10      258.41      295.90     11.06 o
  -5   5  10       80.52       87.01      6.06 o
  -4   5  10      103.35      120.24      8.11 o
  -3   5  10       23.55       23.61      4.20 o
  -2   5  10       11.01        8.46      3.16 o
  -1   5  10      117.34      120.35      7.11 o
   0   5  10       13.54       10.53      3.12 o
   1   5  10        3.40        3.30      2.23 o
   2   5  10       77.45       76.81      5.32 o
   3   5  10      200.67      231.95      8.17 o
   4   5  10      131.77      141.85      6.41 o
   5   5  10        6.64        3.30      3.58 o
   6   5  10        0.44        1.34      2.92 o
   7   5  10       43.14       35.94      6.44 o
   8   5  10        7.06        4.80      3.73 o
   9   5  10       19.93       16.69      5.81 o
  10   5  10        2.56        1.51      3.31 o
  11   5  10      145.90      165.22     12.61 o
  12   5  10      100.88      122.04     10.32 o
  13   5  10       30.24       23.21      5.18 o
 -16   6  10        0.85        0.32      1.90 o
 -15   6  10        0.63        1.18      1.97 o
 -14   6  10        7.64        2.69      2.35 o
 -13   6  10       26.38       23.45      3.23 o
 -12   6  10        0.46       -0.80      2.01 o
 -11   6  10      111.35      124.72     10.03 o
 -10   6  10       51.27       49.65      5.36 o
  -9   6  10        0.10        0.59      2.51 o
  -8   6  10        1.23       -0.05      1.55 o
  -7   6  10       18.67       22.93      4.79 o
  -6   6  10        2.56        2.61      3.01 o
  -5   6  10       45.56       41.27      5.28 o
  -4   6  10      230.14      251.86     13.91 o
  -3   6  10      237.27      242.29     14.54 o
  -2   6  10       97.22      106.30      7.91 o
  -1   6  10      135.50      148.05      8.65 o
   0   6  10       83.19       76.72      8.42 o
   1   6  10      191.81      191.03     15.26 o
   2   6  10       58.12       54.99      6.53 o
   3   6  10       29.11       27.51      4.22 o
   4   6  10        9.03        8.70      3.91 o
   5   6  10       46.15       42.84      6.30 o
   6   6  10       11.52        9.76      3.30 o
   7   6  10        5.46        3.23      2.65 o
   8   6  10        1.65        2.11      2.83 o
   9   6  10       17.33       15.92      3.67 o
  10   6  10        4.66        5.79      2.68 o
  11   6  10       10.18        7.08      2.55 o
  12   6  10        3.46        3.09      3.63 o
 -13   7  10       12.81        9.90      4.23 o
 -12   7  10        0.30       -0.62      1.77 o
 -11   7  10        3.05        0.92      1.83 o
 -10   7  10        4.36        2.54      2.53 o
  -9   7  10       18.63       17.16      4.32 o
  -8   7  10       44.61       42.98      5.16 o
  -7   7  10       16.37       15.45      3.73 o
  -6   7  10       14.07       12.80      3.30 o
  -5   7  10       28.26       23.70      4.19 o
  -4   7  10      182.24      192.08     18.42 o
  -3   7  10       36.57       51.26      6.27 o
  -2   7  10      270.75      355.01     26.69 o
  -1   7  10       57.82       66.82      9.69 o
   0   7  10      133.10      152.74     22.30 o
   1   7  10      184.98      182.89     24.44 o
   2   7  10      145.91      152.43     19.69 o
   3   7  10      738.24      881.10     59.90 o
   4   7  10      163.82      189.16     15.57 o
   5   7  10        6.23        3.22      3.03 o
   6   7  10       61.99       70.08      8.34 o
   7   7  10        0.31        0.41      1.94 o
   8   7  10       15.93       14.56      6.00 o
   9   7  10        9.96        8.29      4.39 o
  -9   8  10       10.97       15.95      5.25 o
  -8   8  10       33.46       37.10      6.58 o
  -7   8  10       20.95       28.12      6.47 o
  -6   8  10        8.57        9.40      5.20 o
  -5   8  10        9.69       10.33      4.50 o
  -4   8  10       26.94       32.26      7.67 o
  -3   8  10       35.16       29.70      8.91 o
  -2   8  10       46.19       41.91      9.85 o
  -1   8  10       53.29       52.29     15.13 o
   0   8  10      116.54      157.05     15.05 o
   1   8  10      239.98      341.74     37.66 o
   2   8  10       96.77      125.21     26.58 o
   3   8  10       20.77       24.38      9.54 o
   4   8  10        0.50        0.44      2.24 o
   5   8  10        0.36       -0.30      2.10 o
 -21   1  11       18.72       27.06      6.03 o
 -20   1  11        9.01        3.07      2.78 o
 -19   1  11        0.50        0.70      1.96 o
 -18   1  11        0.65        2.05      2.26 o
 -17   1  11        6.36        3.22      2.91 o
 -16   1  11      107.31      126.69      8.64 o
 -15   1  11        7.14        4.27      2.69 o
 -14   1  11       41.10       32.56      4.55 o
 -13   1  11      193.05      184.88      7.42 o
 -12   1  11       10.54       10.46      3.14 o
 -11   1  11      282.47      271.34      8.28 o
 -10   1  11     1256.80     1233.82     21.63 o
  -9   1  11       33.14       29.51      2.23 o
  -8   1  11        4.60        4.35      1.52 o
  -7   1  11      132.01      142.34      3.07 o
  -6   1  11      556.54      573.98      6.79 o
  -5   1  11       76.78       75.86      2.34 o
  -4   1  11      292.48      348.80      4.69 o
  -3   1  11      150.15      142.99      2.68 o
  -2   1  11      149.55      142.37      2.82 o
  -1   1  11      745.62      823.63      8.66 o
   0   1  11      240.23      260.01      3.76 o
   1   1  11        8.58        8.81      1.17 o
   2   1  11        6.74        7.48      1.15 o
   3   1  11        5.68        3.17      1.21 o
   4   1  11      105.94      107.20      3.05 o
   5   1  11        3.79        2.54      1.27 o
   6   1  11      206.50      207.22      6.09 o
   7   1  11      137.54      153.72      5.14 o
   8   1  11      173.10      169.19      5.51 o
   9   1  11       25.21       22.99      3.35 o
  10   1  11        2.03        1.24      2.01 o
  11   1  11       13.09        9.29      3.21 o
  12   1  11      158.09      159.90      7.38 o
  13   1  11       19.13       14.90      3.33 o
  14   1  11       67.83       79.31      8.62 o
  15   1  11        5.18        2.34      2.31 o
  16   1  11       47.27       74.26     11.34 o
 -21   2  11       12.27        4.54      3.35 o
 -20   2  11        0.03        0.13      1.55 o
 -19   2  11        0.00        1.30      2.48 o
 -18   2  11        8.59       10.08      3.52 o
 -17   2  11       37.73       36.50      4.18 o
 -16   2  11       24.38       18.65      3.23 o
 -15   2  11       18.48       19.40      3.67 o
 -14   2  11        5.72        2.73      2.54 o
 -13   2  11      885.55      914.56     28.50 o
 -12   2  11     1004.85     1024.03     26.32 o
 -11   2  11      464.32      465.50     12.32 o
 -10   2  11      175.22      173.03      6.60 o
  -9   2  11      271.80      274.05      6.90 o
  -8   2  11       22.49       21.51      2.66 o
  -7   2  11      280.38      303.54      5.84 o
  -6   2  11       59.91       57.90      2.81 o
  -5   2  11      599.89      637.51      7.73 o
  -4   2  11      466.41      462.99      5.81 o
  -3   2  11      317.09      338.77      4.80 o
  -2   2  11        0.57        3.08      1.06 o
  -1   2  11      331.89      330.73      4.83 o
   0   2  11       47.04       55.32      2.17 o
   1   2  11       70.20       74.39      2.49 o
   2   2  11       19.72       23.07      1.75 o
   3   2  11        8.52        9.19      2.13 o
   4   2  11        2.30        1.84      1.59 o
   5   2  11      135.94      137.13      6.09 o
   6   2  11       87.28       89.74      5.54 o
   7   2  11        0.06        0.10      1.31 o
   8   2  11        5.85        4.05      2.34 o
   9   2  11       47.81       42.13      3.52 o
  10   2  11      163.06      173.55     12.37 o
  11   2  11      153.43      147.50      9.57 o
  12   2  11       33.17       33.76      4.16 o
  13   2  11        0.75        1.27      1.78 o
  14   2  11       22.91       21.04      4.97 o
  15   2  11       13.31        5.51      1.78 o
  16   2  11        4.07        3.02      2.47 o
 -20   3  11       29.13       40.17      8.18 o
 -19   3  11       28.02       10.59      5.26 o
 -18   3  11        0.39        1.05      1.83 o
 -17   3  11        0.97        0.36      1.65 o
 -16   3  11       10.40        8.50      3.87 o
 -15   3  11      105.96      106.86      6.40 o
 -14   3  11        0.91        0.98      1.85 o
 -13   3  11       85.73       95.71      6.36 o
 -12   3  11        5.76        5.27      2.99 o
 -11   3  11      209.43      192.60      7.80 o
 -10   3  11      288.93      315.84     11.17 o
  -9   3  11        9.66        7.99      2.86 o
  -8   3  11      345.07      336.58     10.67 o
  -7   3  11       96.79       96.27      3.37 o
  -6   3  11       67.56       59.17      2.82 o
  -5   3  11      148.73      151.26      4.28 o
  -4   3  11      283.57      281.15      5.36 o
  -3   3  11      137.84      139.01      4.18 o
  -2   3  11      275.87      295.62      6.69 o
  -1   3  11      224.93      232.17      5.33 o
   0   3  11      243.54      260.71      5.67 o
   1   3  11      101.99      106.73      3.77 o
   2   3  11       35.42       38.34      2.89 o
   3   3  11      721.17      735.58     13.87 o
   4   3  11      158.29      149.89      7.04 o
   5   3  11       20.94       20.38      4.00 o
   6   3  11      148.19      161.74      7.30 o
   7   3  11      104.09      119.81      6.93 o
   8   3  11       17.59       15.47      4.00 o
   9   3  11       13.80        7.44      2.86 o
  10   3  11        4.65        2.52      2.44 o
  11   3  11       93.08       84.38      5.58 o
  12   3  11       26.78       18.91      3.23 o
  13   3  11       29.80       31.18      4.07 o
  14   3  11       61.25       66.21      7.72 o
  15   3  11       41.73       51.26      7.67 o
 -19   4  11       14.31        5.42      3.01 o
 -18   4  11        2.23        0.73      1.75 o
 -17   4  11        3.42        3.49      2.55 o
 -16   4  11        1.33        1.84      2.54 o
 -15   4  11        0.26        1.44      2.52 o
 -14   4  11       52.03       51.04      4.40 o
 -13   4  11      385.66      389.50     19.95 o
 -12   4  11      222.88      205.91     11.87 o
 -11   4  11        0.86        0.77      1.83 o
 -10   4  11      995.65     1047.38     49.47 o
  -9   4  11      206.13      219.00      9.18 o
  -8   4  11      320.83      330.84     14.12 o
  -7   4  11        2.18        2.93      2.03 o
  -6   4  11        0.36        0.18      1.24 o
  -5   4  11       81.69       89.69      5.09 o
  -4   4  11      280.07      312.68      9.69 o
  -3   4  11       10.22       20.44      3.59 o
  -2   4  11      506.48      540.12     12.23 o
  -1   4  11        0.11        0.61      2.04 o
   0   4  11       12.68       12.56      3.12 o
   1   4  11        2.32        4.43      2.52 o
   2   4  11       30.49       31.03      4.14 o
   3   4  11      126.79      132.58      7.34 o
   4   4  11      172.11      179.35      6.81 o
   5   4  11      550.75      580.27     19.28 o
   6   4  11      431.81      480.08     15.27 o
   7   4  11       92.98      102.32      6.98 o
   8   4  11       67.11       72.52      6.09 o
   9   4  11       64.28       67.37      6.70 o
  10   4  11       26.45       15.59      4.24 o
  11   4  11        9.40        6.97      3.43 o
  12   4  11        1.28        1.97      2.24 o
  13   4  11       13.82       16.38      2.95 o
  14   4  11       39.98       42.39      7.61 o
 -17   5  11        2.52        3.73      3.05 o
 -16   5  11        0.14       -0.44      2.03 o
 -15   5  11       16.72       16.20      3.23 o
 -14   5  11       93.86      109.80      8.84 o
 -13   5  11        4.89        4.95      3.18 o
 -12   5  11        3.02        2.47      2.73 o
 -11   5  11        0.84        2.35      2.58 o
 -10   5  11        0.35        1.83      2.38 o
  -9   5  11       26.17       15.95      3.99 o
  -8   5  11       75.54       86.80      6.19 o
  -7   5  11       25.53       22.22      4.52 o
  -6   5  11       64.92       69.68      6.29 o
  -5   5  11        8.43        7.80      4.04 o
  -4   5  11      251.72      249.83     10.73 o
  -3   5  11       20.93       18.80      4.18 o
  -2   5  11       47.28       47.53      4.41 o
  -1   5  11       15.33       13.89      3.31 o
   0   5  11       99.68      111.26      5.36 o
   1   5  11       75.00       79.34      4.95 o
   2   5  11      255.69      270.48      9.23 o
   3   5  11     1295.45     1374.10     32.18 o
   4   5  11      185.14      211.55      8.00 o
   5   5  11        3.38        2.56      2.97 o
   6   5  11        9.44        5.97      3.42 o
   7   5  11        0.34       -0.07      1.81 o
   8   5  11       38.46       33.03      5.93 o
   9   5  11      125.49      135.01     15.36 o
  10   5  11        0.07        1.13      2.51 o
  11   5  11      102.39      128.92     15.07 o
  12   5  11        8.07        7.29      2.81 o
  13   5  11        9.75        6.21      2.33 o
 -15   6  11       10.18        4.21      2.57 o
 -14   6  11        4.78        0.85      1.61 o
 -13   6  11        2.74        1.29      2.09 o
 -12   6  11       35.31       23.65      5.75 o
 -11   6  11        9.11        7.59      3.17 o
 -10   6  11       13.88       13.42      3.76 o
  -9   6  11        0.03       -0.35      2.01 o
  -8   6  11       24.19       25.71      5.15 o
  -7   6  11      283.28      332.66     22.24 o
  -6   6  11        2.51        1.32      2.84 o
  -5   6  11       90.55       96.06      6.24 o
  -4   6  11       38.02       37.15      5.52 o
  -3   6  11        0.41       -0.98      2.53 o
  -2   6  11       99.46       98.52      8.79 o
  -1   6  11       12.18       17.00      3.60 o
   0   6  11      203.89      206.99     10.70 o
   1   6  11      920.45      994.27     54.29 o
   2   6  11      386.77      395.75     23.87 o
   3   6  11        9.95        7.97      3.03 o
   4   6  11       44.73       40.77      5.44 o
   5   6  11       19.59       14.08      3.68 o
   6   6  11        0.56        0.25      1.87 o
   7   6  11       51.77       50.29      7.20 o
   8   6  11       21.18       21.12      6.12 o
   9   6  11        0.08        0.14      2.09 o
  10   6  11       29.56       30.32      9.07 o
  11   6  11        4.66        3.09      3.36 o
 -13   7  11        0.12       -0.28      2.19 o
 -12   7  11       10.53        4.04      2.90 o
 -11   7  11       29.24       22.72      6.45 o
 -10   7  11       23.30       19.97      4.67 o
  -9   7  11       42.74       41.74      6.58 o
  -8   7  11       38.57       45.23      4.75 o
  -7   7  11       24.63       25.75      4.42 o
  -6   7  11        0.06        0.34      1.76 o
  -5   7  11        2.63        1.91      2.36 o
  -4   7  11       51.69       49.56      7.09 o
  -3   7  11       24.53       28.12      4.38 o
  -2   7  11      104.86      125.87     14.48 o
  -1   7  11        1.15        1.13      2.47 o
   0   7  11       20.28       15.99      3.68 o
   1   7  11        9.45        9.53      3.63 o
   2   7  11       59.11       55.28      9.57 o
   3   7  11       36.36       30.26      5.24 o
   4   7  11       27.22       23.16      6.46 o
   5   7  11        7.62        3.64      2.75 o
   6   7  11        0.56       -0.23      1.66 o
   7   7  11        3.66        1.59      2.17 o
   8   7  11        6.85        4.80      4.96 o
  -8   8  11        1.55       -0.67      2.74 o
  -7   8  11       73.54       90.62      9.44 o
  -6   8  11        0.14       -0.11      1.80 o
  -5   8  11       63.21       78.02     13.67 o
  -4   8  11       71.70       91.80     16.08 o
  -3   8  11       44.04       51.06     11.28 o
  -2   8  11       48.12       50.95     14.11 o
  -1   8  11       13.72        9.51      5.23 o
   0   8  11        1.25        1.28      4.41 o
   1   8  11        0.26        1.04      3.32 o
   2   8  11        3.13        1.73      3.50 o
   3   8  11       12.38       11.23      6.03 o
 -21   0  12        0.49       -0.24      1.96 o
 -20   0  12       62.93       79.02     13.30 o
 -19   0  12        3.32        4.66      4.10 o
 -18   0  12       78.88      102.99     12.43 o
 -17   0  12       54.41       49.70      6.76 o
 -16   0  12        2.64        1.62      3.59 o
 -15   0  12       34.59       29.76      8.77 o
 -14   0  12       14.54       12.50      5.15 o
 -13   0  12      390.47      378.04     17.94 o
 -12   0  12      414.02      402.92     14.24 o
 -11   0  12       54.31       48.50      6.06 o
 -10   0  12       81.24       75.71      3.73 o
  -9   0  12      911.90      930.22     28.31 o
  -8   0  12      810.36      756.57     16.29 o
  -7   0  12       42.63       46.95      3.05 o
  -6   0  12      288.05      288.70      5.55 o
  -5   0  12      590.40      589.60      9.65 o
  -4   0  12       29.68       38.37      2.42 o
  -3   0  12      618.26      599.97      9.68 o
  -2   0  12        0.67        2.10      1.55 o
  -1   0  12     5426.35     5744.75     97.90 o
   0   0  12       14.66       18.21      2.59 o
   1   0  12     8397.80     8893.38    155.91 o
   2   0  12     1418.94     1434.34     23.33 o
   3   0  12     2882.63     2846.08     48.98 o
   4   0  12     3899.70     3851.76     70.41 o
   5   0  12     1928.92     1825.10     64.18 o
   6   0  12     1198.96     1257.20     29.80 o
   7   0  12        2.15        1.91      2.79 o
   8   0  12      103.69      106.35      8.93 o
   9   0  12      102.82      110.48      7.98 o
  10   0  12      299.29      306.06     16.39 o
  11   0  12       56.57       58.24      6.24 o
  12   0  12      593.57      702.19     47.22 o
  13   0  12        7.60        7.54      3.34 o
  14   0  12       28.06       23.76      8.56 o
  15   0  12        9.62        5.08      4.00 o
  16   0  12        6.16        2.24      2.72 o
 -21   1  12        0.08       -0.14      1.60 o
 -20   1  12        0.27        0.20      1.28 o
 -19   1  12        3.85        4.82      3.17 o
 -18   1  12        7.06        4.44      3.14 o
 -17   1  12       65.83       78.54      6.35 o
 -16   1  12       41.59       34.44      4.77 o
 -15   1  12       19.75       15.22      3.64 o
 -14   1  12       63.89       53.24      5.37 o
 -13   1  12       16.57       15.17      3.70 o
 -12   1  12      342.07      339.18     10.36 o
 -11   1  12      799.14      811.78     20.59 o
 -10   1  12     1582.70     1597.56     34.61 o
  -9   1  12      227.36      204.31      6.31 o
  -8   1  12      470.12      476.32      8.09 o
  -7   1  12      601.72      612.85      8.11 o
  -6   1  12      129.49      126.27      2.99 o
  -5   1  12       19.29       21.16      1.57 o
  -4   1  12      102.64      114.74      2.86 o
  -3   1  12        1.67        1.41      1.03 o
  -2   1  12        1.61        2.19      0.97 o
  -1   1  12     1392.58     1381.68     15.07 o
   0   1  12        6.73        5.75      1.20 o
   1   1  12      147.34      133.94      3.03 o
   2   1  12       52.60       53.38      2.14 o
   3   1  12       12.36       12.56      1.90 o
   4   1  12        0.12        0.44      0.92 o
   5   1  12      249.86      241.09      6.83 o
   6   1  12      199.70      195.64      5.90 o
   7   1  12      148.18      144.32      5.04 o
   8   1  12        0.43        0.47      1.09 o
   9   1  12       17.71       12.88      2.71 o
  10   1  12       85.00       70.77      5.25 o
  11   1  12       22.64       17.22      3.62 o
  12   1  12      123.76      125.51      7.30 o
  13   1  12        2.12        0.94      1.76 o
  14   1  12       56.66       76.36      9.51 o
  15   1  12       20.68       20.10      6.09 o
  16   1  12        4.94        3.09      3.66 o
 -20   2  12       30.45       36.18      9.70 o
 -19   2  12       12.91        6.69      4.04 o
 -18   2  12       56.52       56.17      5.27 o
 -17   2  12       63.96       60.15      4.73 o
 -16   2  12        6.35        6.22      2.80 o
 -15   2  12       54.42       62.35      4.96 o
 -14   2  12      202.77      207.57      8.80 o
 -13   2  12      496.65      478.88     16.37 o
 -12   2  12     1703.50     1753.04     52.81 o
 -11   2  12      678.84      650.58     17.72 o
 -10   2  12       61.10       55.83      4.60 o
  -9   2  12      323.43      334.91      8.20 o
  -8   2  12       20.57       17.13      2.66 o
  -7   2  12       72.88       74.89      3.31 o
  -6   2  12     1938.72     2015.52     27.90 o
  -5   2  12     1354.89     1424.86     18.90 o
  -4   2  12      198.14      217.00      4.65 o
  -3   2  12      217.26      182.95      3.40 o
  -2   2  12       98.01       91.13      2.61 o
  -1   2  12       84.93       87.83      2.84 o
   0   2  12      466.29      467.75      7.15 o
   1   2  12        5.53        5.99      1.63 o
   2   2  12      454.42      466.09      8.81 o
   3   2  12       73.08       75.71      3.91 o
   4   2  12       59.25       57.98      4.39 o
   5   2  12      118.61      116.98      6.21 o
   6   2  12       69.66       67.89      5.39 o
   7   2  12       49.35       51.97      4.97 o
   8   2  12       98.80       88.97      5.86 o
   9   2  12      379.18      368.45     12.93 o
  10   2  12      185.44      185.97      8.46 o
  11   2  12      235.03      250.59     12.32 o
  12   2  12       30.62       41.64      5.32 o
  13   2  12        9.59        9.53      2.93 o
  14   2  12        4.83        1.42      1.70 o
  15   2  12       32.55       37.66      8.38 o
 -20   3  12       17.25       34.41      7.17 o
 -19   3  12       16.12        5.91      3.31 o
 -18   3  12       21.68       17.92      3.29 o
 -17   3  12       10.00        8.44      3.24 o
 -16   3  12        7.35        8.28      3.34 o
 -15   3  12       91.01       92.15      6.21 o
 -14   3  12       33.85       28.85      4.29 o
 -13   3  12        7.19        6.20      3.06 o
 -12   3  12       73.84       74.77      4.78 o
 -11   3  12       90.15       95.28      5.70 o
 -10   3  12       15.04       12.19      3.12 o
  -9   3  12       45.44       40.78      4.09 o
  -8   3  12       26.66       26.17      2.93 o
  -7   3  12       27.75       24.93      3.11 o
  -6   3  12        3.52        3.56      1.97 o
  -5   3  12      155.52      147.87      5.08 o
  -4   3  12       38.31       40.51      3.87 o
  -3   3  12      333.67      337.83      7.65 o
  -2   3  12      106.17      117.38      4.32 o
  -1   3  12       19.93       14.90      2.37 o
   0   3  12       39.12       34.47      3.17 o
   1   3  12      172.52      168.64      5.77 o
   2   3  12       47.96       47.42      3.99 o
   3   3  12      278.71      276.81      8.72 o
   4   3  12       68.58       54.07      4.65 o
   5   3  12       89.37       90.54      5.62 o
   6   3  12       32.08       28.30      4.57 o
   7   3  12       93.57       97.16      6.25 o
   8   3  12       18.78       14.01      3.64 o
   9   3  12      113.10      124.66      7.21 o
  10   3  12       60.61       66.72      5.93 o
  11   3  12       35.83       35.18      4.08 o
  12   3  12       54.19       56.99      7.73 o
  13   3  12       22.78       15.96      2.93 o
  14   3  12        5.58        3.51      2.04 o
 -19   4  12        2.43        2.07      3.24 o
 -18   4  12       18.72       22.04      4.52 o
 -17   4  12        4.01        2.93      2.34 o
 -16   4  12        8.83        9.48      3.17 o
 -15   4  12        1.34        1.10      2.38 o
 -14   4  12        0.80        1.98      2.42 o
 -13   4  12       94.30       83.71      5.67 o
 -12   4  12        1.30        0.99      1.92 o
 -11   4  12       71.76       64.92      5.64 o
 -10   4  12        4.26        7.05      3.27 o
  -9   4  12       31.89       30.30      4.03 o
  -8   4  12       99.89      104.55      6.20 o
  -7   4  12       23.28       21.12      4.95 o
  -6   4  12        0.01        0.55      1.54 o
  -5   4  12        3.25        2.67      2.08 o
  -4   4  12       97.44      100.59      5.40 o
  -3   4  12       50.57       61.54      4.66 o
  -2   4  12        0.28        1.29      1.65 o
  -1   4  12       41.55       45.92      3.70 o
   0   4  12       12.44       14.17      3.14 o
   1   4  12       77.33       72.33      5.33 o
   2   4  12       59.26       56.47      5.31 o
   3   4  12        0.16        0.38      2.00 o
   4   4  12       26.66       25.69      4.22 o
   5   4  12      104.59       89.44      5.64 o
   6   4  12      336.10      363.61     11.89 o
   7   4  12        4.51        2.26      2.49 o
   8   4  12      263.00      299.92     16.52 o
   9   4  12       24.01       23.67      5.01 o
  10   4  12       49.16       45.94      7.80 o
  11   4  12        2.46        2.02      2.50 o
  12   4  12        8.83        5.85      2.73 o
  13   4  12        0.77        0.14      1.23 o
 -17   5  12       16.31        7.65      3.28 o
 -16   5  12       36.97       57.29      6.22 o
 -15   5  12       29.08       28.75      3.74 o
 -14   5  12       44.03       42.43      5.34 o
 -13   5  12      154.96      154.68     11.01 o
 -12   5  12       43.83       35.67      4.36 o
 -11   5  12      232.34      216.42     14.53 o
 -10   5  12        1.04        1.56      3.15 o
  -9   5  12       56.10       59.86      5.53 o
  -8   5  12       64.65       67.07      5.26 o
  -7   5  12       23.57       29.51      4.91 o
  -6   5  12      102.85      111.16      8.95 o
  -5   5  12        0.98        0.20      2.13 o
  -4   5  12        7.10        7.76      3.35 o
  -3   5  12      143.88      155.07      7.28 o
  -2   5  12        1.07        9.21      5.41 o
  -1   5  12       12.35       10.59      3.56 o
   0   5  12      371.00      418.72     13.13 o
   1   5  12      507.77      517.56     16.23 o
   2   5  12       31.92       27.84      3.95 o
   3   5  12      180.02      184.24      7.99 o
   4   5  12       46.59       44.57      3.92 o
   5   5  12        0.23        0.64      1.75 o
   6   5  12        1.32        0.40      2.02 o
   7   5  12       18.85       19.87      6.26 o
   8   5  12        1.05       -0.02      2.10 o
   9   5  12       58.04       46.13      9.31 o
  10   5  12       12.13        7.28      4.08 o
  11   5  12       34.70       34.30      9.09 o
  12   5  12       10.87        9.42      3.64 o
 -15   6  12        0.16        0.61      2.27 o
 -14   6  12       15.88       13.78      3.87 o
 -13   6  12       13.97       16.24      4.19 o
 -12   6  12        8.07        5.11      2.43 o
 -11   6  12        2.15        1.85      2.61 o
 -10   6  12        5.23        7.90      3.53 o
  -9   6  12       12.34        9.33      3.75 o
  -8   6  12       29.33       31.86      7.66 o
  -7   6  12       26.39       28.82      5.37 o
  -6   6  12       79.39       88.13      6.51 o
  -5   6  12      190.27      229.96     14.92 o
  -4   6  12        2.93        2.17      2.46 o
  -3   6  12       34.58       40.49      4.92 o
  -2   6  12        3.48        5.33      2.70 o
  -1   6  12        0.06       -0.42      2.15 o
   0   6  12        3.12        2.69      2.41 o
   1   6  12      416.75      474.88     20.30 o
   2   6  12      580.17      608.05     40.14 o
   3   6  12        1.71        0.79      2.09 o
   4   6  12       26.59       24.05      3.96 o
   5   6  12      257.07      283.32     24.16 o
   6   6  12      187.23      207.75     14.79 o
   7   6  12       15.63       12.66      3.82 o
   8   6  12        3.30        2.82      3.39 o
   9   6  12       14.36       19.77      5.42 o
  10   6  12       27.69       25.96     11.40 o
 -12   7  12        2.73        2.78      3.59 o
 -11   7  12       24.93       17.60      5.79 o
 -10   7  12        8.41        3.79      2.38 o
  -9   7  12        3.92        2.22      2.70 o
  -8   7  12       12.42        7.59      3.36 o
  -7   7  12       62.83       65.55      7.20 o
  -6   7  12      246.94      306.14     26.77 o
  -5   7  12        8.39       12.18      4.33 o
  -4   7  12      126.63      141.66     14.29 o
  -3   7  12       26.80       29.55      4.89 o
  -2   7  12       15.41       16.60      3.64 o
  -1   7  12       32.06       32.10      5.46 o
   0   7  12        6.46        6.51      2.89 o
   1   7  12      103.93      136.20     13.13 o
   2   7  12        1.25        0.05      1.35 o
   3   7  12       13.15        9.92      3.63 o
   4   7  12        5.78        6.13      2.61 o
   5   7  12       37.68       36.43      7.79 o
   6   7  12        4.92        2.41      1.96 o
   7   7  12        1.63        0.50      2.08 o
  -6   8  12       26.48       21.75      5.38 o
  -5   8  12        0.02        0.22      2.03 o
  -4   8  12       49.54       65.16     11.64 o
  -3   8  12        5.83        1.88      3.81 o
  -2   8  12        0.27        0.12      1.97 o
  -1   8  12        0.07       -0.97      3.93 o
   0   8  12        9.61        9.70      5.06 o
   1   8  12        2.29        1.51      3.84 o
 -21   1  13        0.45       -0.55      2.13 o
 -20   1  13        4.87        2.11      1.92 o
 -19   1  13       59.15       74.31      6.36 o
 -18   1  13        4.50        3.51      2.55 o
 -17   1  13       63.82       67.02      5.79 o
 -16   1  13       71.04       67.95      6.69 o
 -15   1  13        2.57        1.92      2.88 o
 -14   1  13      330.21      335.71     11.04 o
 -13   1  13       71.47       61.60      4.75 o
 -12   1  13        0.86        1.66      2.25 o
 -11   1  13       23.77       20.30      3.42 o
 -10   1  13        0.37        0.62      1.60 o
  -9   1  13      278.87      277.12      7.55 o
  -8   1  13        8.67        5.03      1.83 o
  -7   1  13      203.86      233.53      5.77 o
  -6   1  13      615.74      638.44      9.08 o
  -5   1  13      349.28      383.40      6.32 o
  -4   1  13      100.42       93.82      2.93 o
  -3   1  13      139.38      160.00      3.57 o
  -2   1  13      111.15      103.16      3.42 o
  -1   1  13       95.08      113.80      3.66 o
   0   1  13      450.60      453.18      7.69 o
   1   1  13      341.86      326.36      7.53 o
   2   1  13      569.32      571.76     11.08 o
   3   1  13       92.35       95.72      4.61 o
   4   1  13        0.03        0.80      1.52 o
   5   1  13       34.54       42.58      3.58 o
   6   1  13        0.01        0.12      1.10 o
   7   1  13      153.29      144.87      5.22 o
   8   1  13        3.86        3.47      2.22 o
   9   1  13       83.84       89.25      5.89 o
  10   1  13        0.08        0.85      1.65 o
  11   1  13       39.90       43.41      3.84 o
  12   1  13       25.07       25.28      4.21 o
  13   1  13        7.86        5.22      2.23 o
  14   1  13        9.98        9.23      2.77 o
  15   1  13        0.93        1.10      2.49 o
 -20   2  13       52.26       82.34     10.71 o
 -19   2  13        3.77        1.38      1.95 o
 -18   2  13        6.00        1.83      2.43 o
 -17   2  13      156.81      171.01     10.98 o
 -16   2  13      142.03      162.14     11.77 o
 -15   2  13       86.88       82.14      6.09 o
 -14   2  13       68.40       70.74      5.29 o
 -13   2  13       11.24        9.07      3.29 o
 -12   2  13      906.84      961.12     25.27 o
 -11   2  13      274.13      276.43     10.42 o
 -10   2  13      114.43      117.72      5.72 o
  -9   2  13        0.07       -0.07      0.99 o
  -8   2  13       43.90       43.35      3.61 o
  -7   2  13       26.38       27.40      2.68 o
  -6   2  13       48.89       45.13      3.78 o
  -5   2  13       70.39       70.40      3.18 o
  -4   2  13      573.40      576.35      9.48 o
  -3   2  13      522.69      550.67      9.12 o
  -2   2  13        5.10        6.78      1.54 o
  -1   2  13      236.80      224.88      5.18 o
   0   2  13       21.16       25.34      2.74 o
   1   2  13       77.95       75.55      3.89 o
   2   2  13      129.12      135.31      5.24 o
   3   2  13      380.03      375.11      8.82 o
   4   2  13      351.56      354.87     11.76 o
   5   2  13       61.33       54.72      4.63 o
   6   2  13        0.66        1.14      1.98 o
   7   2  13        5.74        5.12      2.64 o
   8   2  13        0.33        1.55      2.47 o
   9   2  13       60.95       59.67      7.62 o
  10   2  13       54.23       50.69      6.20 o
  11   2  13        7.88        6.00      3.09 o
  12   2  13       13.40       19.40      4.15 o
  13   2  13       15.57       12.45      2.78 o
  14   2  13        1.99        1.25      1.51 o
 -19   3  13        5.52        2.48      2.66 o
 -18   3  13       14.73        5.48      2.41 o
 -17   3  13       30.50       26.82      3.67 o
 -16   3  13        0.32        0.32      1.45 o
 -15   3  13       29.29       23.38      3.38 o
 -14   3  13        7.96        5.29      2.81 o
 -13   3  13       13.48       14.94      3.61 o
 -12   3  13       97.45       97.64      5.04 o
 -11   3  13      280.64      278.93     10.82 o
 -10   3  13       79.64       68.07      4.93 o
  -9   3  13       38.24       32.31      3.94 o
  -8   3  13        0.86        1.75      1.99 o
  -7   3  13        2.49        4.03      2.37 o
  -6   3  13      168.67      169.23      6.07 o
  -5   3  13       71.12       81.72      5.96 o
  -4   3  13      877.29      945.25     20.66 o
  -3   3  13       42.08       51.97      3.97 o
  -2   3  13       96.69      108.30      5.94 o
  -1   3  13      360.16      354.30      9.27 o
   0   3  13      392.84      402.25      9.54 o
   1   3  13      193.53      194.96      6.65 o
   2   3  13      628.44      609.23     14.75 o
   3   3  13      952.81      919.86     19.56 o
   4   3  13      342.36      363.87     10.72 o
   5   3  13        7.34        8.37      3.12 o
   6   3  13       67.32       71.42      5.17 o
   7   3  13       51.07       53.02      4.86 o
   8   3  13       17.90       19.45      3.47 o
   9   3  13        4.63        4.07      2.53 o
  10   3  13        2.69        2.36      3.09 o
  11   3  13       20.18       12.64      2.84 o
  12   3  13       45.95       38.80      8.53 o
  13   3  13        4.06        1.53      2.27 o
  14   3  13       38.38       60.51     10.82 o
 -18   4  13       19.81       16.09      4.08 o
 -17   4  13        4.69        2.56      2.17 o
 -16   4  13        1.78        0.70      1.89 o
 -15   4  13       29.02       24.60      4.88 o
 -14   4  13        0.02       -0.37      1.84 o
 -13   4  13        2.87        4.08      2.41 o
 -12   4  13        5.97        6.44      2.81 o
 -11   4  13       27.58       25.14      4.25 o
 -10   4  13      104.59      112.20      6.55 o
  -9   4  13      124.63      132.46      7.34 o
  -8   4  13       10.07        9.14      3.35 o
  -7   4  13      320.90      347.96     12.30 o
  -6   4  13       34.79       38.14      4.61 o
  -5   4  13      267.02      290.88      9.17 o
  -4   4  13        3.52        4.01      2.95 o
  -3   4  13        0.00        0.78      1.75 o
  -2   4  13      214.28      208.61      6.87 o
  -1   4  13        8.18       10.22      2.87 o
   0   4  13       63.61       65.64      5.85 o
   1   4  13      953.20      951.96     27.23 o
   2   4  13      273.87      279.78     10.15 o
   3   4  13       20.82       19.33      4.35 o
   4   4  13       13.58       15.52      4.26 o
   5   4  13        1.06        1.68      2.11 o
   6   4  13       95.54      100.17      6.07 o
   7   4  13        0.93        0.97      1.99 o
   8   4  13       15.09       15.66      3.67 o
   9   4  13       95.18      100.22      6.94 o
  10   4  13       16.65       10.97      3.48 o
  11   4  13       40.33       28.89      6.84 o
  12   4  13        2.40        1.82      1.93 o
  13   4  13        3.38        1.20      2.37 o
 -17   5  13       26.54       38.69      7.70 o
 -16   5  13       13.56        8.12      3.06 o
 -15   5  13       32.09       33.15      4.33 o
 -14   5  13        2.37        2.62      2.72 o
 -13   5  13      113.78      105.93      9.19 o
 -12   5  13      224.82      224.71     14.43 o
 -11   5  13      171.31      174.90     13.48 o
 -10   5  13       40.27       47.09      5.18 o
  -9   5  13      157.39      168.28     10.38 o
  -8   5  13        2.95        4.34      3.38 o
  -7   5  13      164.76      177.91      8.98 o
  -6   5  13        9.29       11.63      3.94 o
  -5   5  13       19.43       21.94      3.79 o
  -4   5  13        1.26        1.83      1.84 o
  -3   5  13       18.16       19.97      3.68 o
  -2   5  13        7.27        6.06      2.69 o
  -1   5  13      267.30      275.44     10.58 o
   0   5  13       60.34       59.94      6.04 o
   1   5  13      236.14      229.38      9.71 o
   2   5  13      316.57      330.98     17.92 o
   3   5  13      158.74      180.57      9.03 o
   4   5  13       58.55       60.54      4.63 o
   5   5  13       12.51       10.01      3.31 o
   6   5  13        0.09        2.06      2.58 o
   7   5  13       48.18       49.04      5.09 o
   8   5  13       35.23       36.16      6.50 o
   9   5  13       10.44        3.14      2.43 o
  10   5  13       10.47        8.12      4.41 o
  11   5  13       96.19      113.00     19.25 o
 -14   6  13       13.61        9.46      3.45 o
 -13   6  13        0.46        0.09      2.10 o
 -12   6  13       28.41       19.21      6.04 o
 -11   6  13        0.20        0.79      3.00 o
 -10   6  13        3.56        2.47      3.21 o
  -9   6  13       29.79       27.86      5.13 o
  -8   6  13        8.66        9.02      4.00 o
  -7   6  13      203.74      215.49     14.92 o
  -6   6  13       47.13       50.28      4.63 o
  -5   6  13        3.73        3.21      2.39 o
  -4   6  13       13.03        9.67      3.19 o
  -3   6  13        8.42        7.12      2.92 o
  -2   6  13        6.14        5.46      3.15 o
  -1   6  13        1.18        3.50      2.59 o
   0   6  13       70.53       78.57      6.32 o
   1   6  13       20.63       18.68      3.78 o
   2   6  13      140.88      154.95     14.92 o
   3   6  13        3.50        3.02      1.86 o
   4   6  13       50.43       29.00      7.26 o
   5   6  13       24.35       14.81      4.16 o
   6   6  13      202.10      258.66     23.98 o
   7   6  13       55.10       51.05      7.85 o
   8   6  13        4.44        4.16      3.13 o
   9   6  13       32.52       38.20      6.56 o
 -11   7  13        0.16        0.25      1.73 o
 -10   7  13        0.16       -0.41      1.92 o
  -9   7  13        0.58        0.22      1.85 o
  -8   7  13       18.37       18.68      4.53 o
  -7   7  13       50.60       53.65      6.79 o
  -6   7  13       18.92       13.32      3.55 o
  -5   7  13        0.91        0.39      2.18 o
  -4   7  13       34.55       36.83      5.99 o
  -3   7  13       25.65       36.51      4.35 o
  -2   7  13        4.60        4.71      3.03 o
  -1   7  13        0.02        0.64      1.89 o
   0   7  13        1.13        1.16      1.99 o
   1   7  13        2.76        2.14      2.27 o
   2   7  13        6.85        4.42      2.31 o
   3   7  13        3.94        2.41      2.33 o
   4   7  13       64.23       93.37     14.17 o
   5   7  13        3.94        3.83      3.00 o
   6   7  13       48.09       69.25     18.84 o
 -20   0  14        3.25        3.21      3.40 o
 -19   0  14        8.90       10.45      5.70 o
 -18   0  14        0.00        1.22      4.46 o
 -17   0  14        3.37        3.20      8.58 o
 -16   0  14      190.19      232.81     17.48 o
 -15   0  14      387.35      417.80     29.37 o
 -14   0  14     1392.10     1376.20     63.26 o
 -13   0  14     1719.06     1795.97     53.34 o
 -12   0  14     1740.63     1806.53     54.73 o
 -11   0  14     1056.71     1041.49     36.04 o
 -10   0  14       34.26       38.15      5.87 o
  -9   0  14       61.00       58.04      5.90 o
  -8   0  14      988.42      951.13     30.07 o
  -7   0  14      252.08      245.26      7.45 o
  -6   0  14      158.94      148.00      4.98 o
  -5   0  14      185.10      173.81      6.16 o
  -4   0  14       16.87       23.46      3.05 o
  -3   0  14      810.71      825.93     19.88 o
  -2   0  14       96.25       98.50      5.25 o
  -1   0  14     4726.74     4703.77     99.89 o
   0   0  14        9.83       10.24      2.47 o
   1   0  14       26.14       22.07      3.96 o
   2   0  14      336.93      316.96     11.31 o
   3   0  14      478.47      468.31     14.39 o
   4   0  14      999.33      963.47     26.58 o
   5   0  14     1047.12      988.90     26.44 o
   6   0  14        1.69        2.91      2.87 o
   7   0  14       55.66       58.21      7.98 o
   8   0  14      648.02      623.42     22.37 o
   9   0  14      264.73      249.41     16.16 o
  10   0  14      145.44      137.81     12.30 o
  11   0  14      170.41      182.34     12.79 o
  12   0  14       51.48       44.92      5.67 o
  13   0  14       20.58       11.59      5.19 o
  14   0  14       15.49       12.97      4.25 o
 -20   1  14        3.00        2.31      2.56 o
 -19   1  14        0.42        0.24      1.10 o
 -18   1  14        8.05        6.00      2.97 o
 -17   1  14      117.52      127.25      9.19 o
 -16   1  14       39.57       38.06      4.87 o
 -15   1  14      106.29      103.16      7.40 o
 -14   1  14       10.15       10.98      3.53 o
 -13   1  14      154.63      153.26      7.55 o
 -12   1  14      441.29      437.63     11.02 o
 -11   1  14      277.10      272.32      8.08 o
 -10   1  14      181.12      179.74      6.35 o
  -9   1  14        1.65        2.04      1.75 o
  -8   1  14        1.29        1.70      1.68 o
  -7   1  14       20.72       19.89      2.57 o
  -6   1  14      179.96      178.67      5.33 o
  -5   1  14       56.43       64.12      3.08 o
  -4   1  14       92.41      102.92      3.45 o
  -3   1  14       45.08       51.32      3.01 o
  -2   1  14      361.15      369.89      7.74 o
  -1   1  14       61.76       61.68      3.34 o
   0   1  14      845.57      852.66     14.76 o
   1   1  14       33.24       36.04      3.67 o
   2   1  14      647.50      625.46     13.14 o
   3   1  14      161.35      147.03      5.86 o
   4   1  14      197.22      191.67      7.20 o
   5   1  14       78.79       70.86      4.47 o
   6   1  14       64.21       47.06      3.82 o
   7   1  14        6.57        5.03      3.06 o
   8   1  14        2.74        1.90      2.05 o
   9   1  14        4.35        3.53      2.28 o
  10   1  14       92.32       94.34      5.90 o
  11   1  14       59.55       49.51      5.10 o
  12   1  14       70.70       78.43      7.85 o
  13   1  14       29.56       27.62      5.57 o
  14   1  14       11.39        6.48      2.50 o
 -20   2  14        0.05        0.37      2.91 o
 -19   2  14        7.78        6.57      2.34 o
 -18   2  14       23.78       18.74      3.73 o
 -17   2  14       51.42       58.51      5.22 o
 -16   2  14        2.55        3.74      2.76 o
 -15   2  14      358.00      384.72     21.67 o
 -14   2  14      182.72      190.75      8.31 o
 -13   2  14      268.42      291.88      9.89 o
 -12   2  14       51.42       58.92      5.22 o
 -11   2  14       16.72       15.91      3.54 o
 -10   2  14       15.68       15.57      3.37 o
  -9   2  14        0.05        0.41      1.51 o
  -8   2  14      186.04      192.55      6.77 o
  -7   2  14       46.19       49.13      4.03 o
  -6   2  14        4.12        5.84      2.41 o
  -5   2  14      307.18      318.57      8.48 o
  -4   2  14      484.91      495.90     10.42 o
  -3   2  14        7.54        9.05      2.02 o
  -2   2  14       35.50       29.84      3.12 o
  -1   2  14       24.22       27.21      3.28 o
   0   2  14       26.32       23.93      3.10 o
   1   2  14        3.75        7.07      2.97 o
   2   2  14       66.09       53.12      5.30 o
   3   2  14      243.38      257.70      9.63 o
   4   2  14      419.14      403.69     12.71 o
   5   2  14      144.36      144.52      6.80 o
   6   2  14       40.20       39.40      4.27 o
   7   2  14       14.84       12.06      3.60 o
   8   2  14        0.26        0.39      1.62 o
   9   2  14       44.21       44.60      4.34 o
  10   2  14       70.65       67.43      6.43 o
  11   2  14       14.17       11.72      3.80 o
  12   2  14       60.64       78.71      8.30 o
  13   2  14        3.37        2.42      2.29 o
  14   2  14       20.41       20.33      4.86 o
 -19   3  14       32.94       59.01     11.94 o
 -18   3  14       19.49       10.74      3.03 o
 -17   3  14        2.47        1.43      1.69 o
 -16   3  14       21.26       18.37      3.13 o
 -15   3  14        0.13       -0.19      1.44 o
 -14   3  14       28.33       31.10      3.95 o
 -13   3  14       33.65       33.54      4.58 o
 -12   3  14       67.02       62.11      4.67 o
 -11   3  14        4.14        4.08      2.51 o
 -10   3  14       85.48       80.66      5.30 o
  -9   3  14       13.93       11.60      3.69 o
  -8   3  14      134.88      142.91      6.18 o
  -7   3  14       44.65       40.74      4.20 o
  -6   3  14      159.25      164.78      7.99 o
  -5   3  14        0.67        1.56      2.74 o
  -4   3  14      271.01      259.76      9.67 o
  -3   3  14       40.46       49.05      4.18 o
  -2   3  14       56.11       58.63      5.28 o
  -1   3  14       61.96       57.04      4.82 o
   0   3  14      323.99      322.28     11.70 o
   1   3  14      232.28      222.21      9.46 o
   2   3  14      707.50      728.68     18.10 o
   3   3  14      713.19      700.38     16.12 o
   4   3  14        4.54        3.74      2.43 o
   5   3  14       88.46       89.40      6.17 o
   6   3  14        8.66        5.02      3.00 o
   7   3  14       12.41       16.26      3.32 o
   8   3  14        0.32        0.76      2.22 o
   9   3  14       21.29       22.21      3.59 o
  10   3  14        0.00        1.24      2.14 o
  11   3  14       18.65       14.27      2.99 o
  12   3  14        0.01       -0.13      1.16 o
  13   3  14       62.79       80.90     12.74 o
 -18   4  14        0.79        0.88      1.89 o
 -17   4  14        2.25        1.32      2.22 o
 -16   4  14       12.51        7.74      3.42 o
 -15   4  14       69.51       71.80      6.48 o
 -14   4  14       20.07       21.17      3.15 o
 -13   4  14        0.72        2.48      1.89 o
 -12   4  14        5.03        5.45      2.54 o
 -11   4  14       68.10       55.66      6.36 o
 -10   4  14        3.24        5.08      3.31 o
  -9   4  14      329.34      357.15     14.09 o
  -8   4  14       82.88       96.45      6.89 o
  -7   4  14       49.76       44.80      5.59 o
  -6   4  14       56.52       57.64      4.99 o
  -5   4  14       12.51        9.72      3.19 o
  -4   4  14      276.93      295.79     10.40 o
  -3   4  14      570.16      573.61     16.41 o
  -2   4  14        0.27        0.47      1.91 o
  -1   4  14      593.20      540.55     15.64 o
   0   4  14      551.45      566.84     14.08 o
   1   4  14       88.16       85.49      5.72 o
   2   4  14       29.79       27.47      5.00 o
   3   4  14       70.75       84.22      6.42 o
   4   4  14      184.12      203.40      9.11 o
   5   4  14       58.27       51.97      4.69 o
   6   4  14       12.01       15.33      2.84 o
   7   4  14        0.10        0.14      1.14 o
   8   4  14       58.85       65.51      5.82 o
   9   4  14        1.57        1.42      1.99 o
  10   4  14        5.87        4.34      2.54 o
  11   4  14        0.17        1.12      2.10 o
  12   4  14        0.00       -0.29      1.64 o
 -16   5  14        0.28        0.06      1.33 o
 -15   5  14        9.08        8.00      3.57 o
 -14   5  14       62.70       57.72      6.01 o
 -13   5  14        0.30        0.45      2.13 o
 -12   5  14       31.93       34.77      5.37 o
 -11   5  14        2.15        2.99      3.24 o
 -10   5  14       18.17       17.25      4.29 o
  -9   5  14       24.24       29.97      5.23 o
  -8   5  14       46.68       48.97      6.15 o
  -7   5  14       39.90       41.58      6.03 o
  -6   5  14       45.00       57.66      6.83 o
  -5   5  14       27.07       27.89      3.81 o
  -4   5  14        0.28        0.39      1.82 o
  -3   5  14      242.23      244.30     11.03 o
  -2   5  14       34.36       38.65      4.35 o
  -1   5  14       13.21       13.19      3.19 o
   0   5  14       52.73       50.18      4.56 o
   1   5  14        1.29        0.89      1.63 o
   2   5  14        7.43        6.74      2.38 o
   3   5  14       89.76      102.76      6.13 o
   4   5  14       60.12       64.51      5.87 o
   5   5  14       12.88       11.33      2.87 o
   6   5  14        3.00        1.84      1.94 o
   7   5  14       11.10        9.89      3.48 o
   8   5  14        1.71        1.78      2.57 o
   9   5  14        3.20        2.35      2.20 o
  10   5  14        0.00       16.28     12.24 o
 -14   6  14       14.13        8.68      4.90 o
 -13   6  14        4.04        2.37      2.83 o
 -12   6  14        1.03        0.03      1.74 o
 -11   6  14        6.04        5.11      4.26 o
 -10   6  14       14.03       11.84      3.95 o
  -9   6  14        6.05        4.18      3.27 o
  -8   6  14       39.47       26.74      8.35 o
  -7   6  14       72.49       77.96      6.34 o
  -6   6  14       85.47       87.10      6.97 o
  -5   6  14      159.23      170.03     10.81 o
  -4   6  14        5.44        4.15      2.79 o
  -3   6  14        0.69        1.62      1.91 o
  -2   6  14       30.85       40.80      4.47 o
  -1   6  14        0.24       -0.51      1.92 o
   0   6  14       94.03      119.40      8.28 o
   1   6  14        3.54        3.83      2.22 o
   2   6  14       19.13       16.87      2.77 o
   3   6  14        5.75        3.62      1.88 o
   4   6  14        9.37        5.86      2.75 o
   5   6  14        7.55        6.10      2.92 o
   6   6  14       16.07        9.81      3.01 o
   7   6  14       10.55        5.86      2.46 o
   8   6  14       24.82       32.26      7.80 o
 -10   7  14       15.72       14.79      5.52 o
  -9   7  14        0.01       -0.57      2.03 o
  -8   7  14        4.07        2.68      3.27 o
  -7   7  14       36.66       40.24      5.75 o
  -6   7  14      139.53      152.44     15.29 o
  -5   7  14       27.04       30.23      5.39 o
  -4   7  14        0.35       -0.44      1.85 o
  -3   7  14        8.24        5.36      2.73 o
  -2   7  14       10.40        4.99      2.49 o
  -1   7  14        3.49        2.33      2.55 o
   0   7  14        0.78        0.51      1.50 o
   1   7  14       40.13       41.86     10.20 o
   2   7  14      145.49      115.63     31.33 o
   3   7  14       79.03      122.12     16.09 o
   4   7  14      136.26      161.29     20.48 o
 -20   1  15       23.85       48.05      8.59 o
 -19   1  15       47.23       70.12      5.97 o
 -18   1  15        1.60        1.50      1.88 o
 -17   1  15       67.54       67.69      6.91 o
 -16   1  15        1.70        0.97      1.95 o
 -15   1  15       57.33       56.87      4.78 o
 -14   1  15        0.10        0.71      1.81 o
 -13   1  15      243.42      255.53      9.39 o
 -12   1  15      625.24      628.78     15.84 o
 -11   1  15       14.95        9.27      2.56 o
 -10   1  15       10.10       10.34      2.79 o
  -9   1  15      296.40      307.43      8.32 o
  -8   1  15       84.81       89.94      5.59 o
  -7   1  15       49.72       47.74      4.15 o
  -6   1  15      372.01      372.62      8.41 o
  -5   1  15        0.22        0.85      1.51 o
  -4   1  15      866.74      886.25     16.42 o
  -3   1  15        8.11        9.89      2.76 o
  -2   1  15       17.69       18.63      3.17 o
  -1   1  15      254.21      233.33      6.85 o
   0   1  15       46.32       46.51      4.04 o
   1   1  15       13.96       19.73      3.27 o
   2   1  15     1542.34     1501.83     28.66 o
   3   1  15     1035.78     1018.83     21.62 o
   4   1  15       75.57       67.71      5.05 o
   5   1  15      256.92      242.90      7.88 o
   6   1  15       55.49       55.31      5.11 o
   7   1  15        0.95        0.52      1.93 o
   8   1  15      176.67      177.83      9.28 o
   9   1  15        5.77        6.17      3.43 o
  10   1  15        0.14        0.32      1.69 o
  11   1  15       60.37       59.04      5.18 o
  12   1  15       19.12       16.00      3.89 o
  13   1  15       27.98       28.59      5.66 o
 -19   2  15        8.45        5.45      2.32 o
 -18   2  15        3.95        3.38      2.32 o
 -17   2  15       31.21       29.23      4.59 o
 -16   2  15       19.88       18.48      4.30 o
 -15   2  15       19.12       15.87      3.35 o
 -14   2  15        4.54        5.25      2.63 o
 -13   2  15      231.01      238.50      9.55 o
 -12   2  15      449.48      475.84     13.67 o
 -11   2  15        0.56        0.00      1.17 o
 -10   2  15       16.91       15.14      2.85 o
  -9   2  15       40.65       43.48      3.79 o
  -8   2  15       69.61       68.11      4.52 o
  -7   2  15       73.77       67.15      4.40 o
  -6   2  15      305.19      308.14      8.70 o
  -5   2  15        4.29        3.38      2.44 o
  -4   2  15      116.59      121.15      4.51 o
  -3   2  15       75.71       81.07      5.48 o
  -2   2  15       66.80       67.01      4.66 o
  -1   2  15      175.94      176.14      6.43 o
   0   2  15      669.78      623.43     14.31 o
   1   2  15       13.92       10.48      3.25 o
   2   2  15        0.59        1.19      2.36 o
   3   2  15        5.98        5.75      3.60 o
   4   2  15      139.29      142.25      7.64 o
   5   2  15       34.28       31.51      5.26 o
   6   2  15      115.12      119.76      6.50 o
   7   2  15        6.15        3.15      2.38 o
   8   2  15       18.91       12.95      3.67 o
   9   2  15       21.18       17.04      3.36 o
  10   2  15       29.46       32.44      3.18 o
  11   2  15        1.94        2.71      2.51 o
  12   2  15       54.06       64.38      6.07 o
  13   2  15        1.41       -1.12      3.49 o
 -18   3  15        4.76        2.18      2.32 o
 -17   3  15        1.78        0.63      1.48 o
 -16   3  15        0.70        0.71      1.53 o
 -15   3  15        1.70        1.41      2.01 o
 -14   3  15       13.76       12.61      3.20 o
 -13   3  15       48.01       47.30      4.55 o
 -12   3  15        7.02        7.18      2.70 o
 -11   3  15        5.71        6.40      3.09 o
 -10   3  15       78.25       81.67      5.81 o
  -9   3  15      143.83      138.10      7.23 o
  -8   3  15      134.29      136.36      6.06 o
  -7   3  15      479.61      489.80     16.37 o
  -6   3  15        3.88        2.70      2.90 o
  -5   3  15        0.92        1.10      2.38 o
  -4   3  15       27.39       27.24      4.83 o
  -3   3  15        0.65        1.37      1.83 o
  -2   3  15       75.12       63.71      5.43 o
  -1   3  15      174.85      162.70      8.30 o
   0   3  15       26.36       24.27      4.57 o
   1   3  15      758.80      718.54     17.20 o
   2   3  15      320.20      310.83     10.88 o
   3   3  15       79.26       72.59      6.10 o
   4   3  15       21.88       21.64      3.99 o
   5   3  15        8.39        8.23      3.10 o
   6   3  15       50.82       62.41      4.53 o
   7   3  15       17.60       19.22      3.21 o
   8   3  15       24.89       31.37      3.62 o
   9   3  15       15.60       11.64      3.03 o
  10   3  15       10.83        8.47      2.53 o
  11   3  15        4.50        2.04      1.80 o
  12   3  15        0.17        0.20      1.47 o
 -17   4  15        4.02        2.48      2.12 o
 -16   4  15        6.02        3.06      2.59 o
 -15   4  15        8.89        8.18      2.65 o
 -14   4  15       19.43       19.33      2.79 o
 -13   4  15       77.46       86.65      8.90 o
 -12   4  15        2.23        2.39      2.66 o
 -11   4  15       12.16       11.92      3.65 o
 -10   4  15       10.64       11.28      4.23 o
  -9   4  15       26.44       28.00      5.42 o
  -8   4  15       32.27       33.81      4.97 o
  -7   4  15      130.79      154.59      7.34 o
  -6   4  15        0.22       -0.05      1.47 o
  -5   4  15        3.55        2.16      2.40 o
  -4   4  15       44.23       34.76      5.52 o
  -3   4  15        4.60        5.54      3.43 o
  -2   4  15      289.25      282.64      9.50 o
  -1   4  15      208.69      196.82      7.68 o
   0   4  15        0.25        0.62      2.20 o
   1   4  15        8.18        4.77      3.15 o
   2   4  15        1.92        1.53      2.76 o
   3   4  15       51.56       52.98      5.23 o
   4   4  15       10.34        8.23      3.34 o
   5   4  15       12.56       12.39      3.25 o
   6   4  15       39.61       40.74      4.25 o
   7   4  15        9.65        7.20      2.42 o
   8   4  15       61.40       68.90      7.56 o
   9   4  15       17.49       19.49      4.08 o
  10   4  15        3.74        2.77      2.37 o
  11   4  15       13.01        6.93      3.67 o
 -15   5  15       50.33       53.26     11.09 o
 -14   5  15        0.01        0.47      2.02 o
 -13   5  15      151.43      148.71     15.34 o
 -12   5  15        2.68        1.57      2.79 o
 -11   5  15       98.54      110.75      9.65 o
 -10   5  15       39.22       41.44      5.41 o
  -9   5  15      113.07      121.92      8.57 o
  -8   5  15      249.79      264.37     12.01 o
  -7   5  15       21.42       16.72      4.80 o
  -6   5  15       27.61       28.93      4.38 o
  -5   5  15       84.26       90.14      5.51 o
  -4   5  15       15.33       14.05      3.48 o
  -3   5  15       40.04       48.67      4.76 o
  -2   5  15       43.39       45.97      4.48 o
  -1   5  15       26.87       21.40      4.14 o
   0   5  15        5.88        5.77      2.50 o
   1   5  15        3.42        3.42      2.55 o
   2   5  15       18.65       12.27      3.02 o
   3   5  15        2.25        2.13      2.50 o
   4   5  15       48.18       53.90      4.42 o
   5   5  15        8.07        5.93      2.34 o
   6   5  15       14.98       13.27      3.04 o
   7   5  15       19.62       19.62      3.91 o
   8   5  15        0.00        0.50      1.85 o
   9   5  15       33.15       39.76      5.54 o
 -13   6  15        2.07        1.40      2.21 o
 -12   6  15        0.01       -0.14      1.80 o
 -11   6  15        1.09        1.76      3.04 o
 -10   6  15        5.10        1.85      2.76 o
  -9   6  15       31.41       37.22      5.44 o
  -8   6  15       23.82       14.60      5.66 o
  -7   6  15        0.45       -0.04      1.66 o
  -6   6  15       39.38       41.73      4.84 o
  -5   6  15        1.46        0.50      2.05 o
  -4   6  15       20.98       31.20      5.53 o
  -3   6  15        5.44        3.83      2.44 o
  -2   6  15       36.33       37.40      4.12 o
  -1   6  15      152.26      183.35     10.46 o
   0   6  15        0.98        0.63      1.65 o
   1   6  15       79.52       95.14      6.28 o
   2   6  15        6.10        2.36      1.57 o
   3   6  15       27.82       25.12      5.92 o
   4   6  15        0.44        0.14      1.29 o
   5   6  15       66.92       53.95     16.65 o
   6   6  15       11.00       14.41      2.91 o
  -9   7  15        0.68        1.33      3.77 o
  -8   7  15       11.23       10.18      4.07 o
  -7   7  15        2.50        0.97      2.87 o
  -6   7  15       13.25        9.39      3.50 o
  -5   7  15        0.03       -0.36      3.21 o
  -4   7  15       11.64       10.22      3.99 o
  -3   7  15       27.65       21.58      4.65 o
  -2   7  15        2.25        0.14      1.61 o
  -1   7  15       12.72        8.22      2.85 o
   0   7  15        5.53        2.66      1.88 o
   1   7  15        7.46        3.21      3.06 o
   2   7  15       32.70       33.96      8.01 o
 -19   0  16        5.06        0.05      2.30 o
 -18   0  16       65.20       88.97     10.46 o
 -17   0  16      115.26      145.26     12.84 o
 -16   0  16       92.99       98.69     14.80 o
 -15   0  16      120.65      129.34     12.98 o
 -14   0  16      162.12      164.06     11.97 o
 -13   0  16       75.72       72.25      7.11 o
 -12   0  16        0.45       -0.38      2.45 o
 -11   0  16      182.74      196.75     10.44 o
 -10   0  16       54.93       60.54      6.95 o
  -9   0  16       95.82       87.94      8.33 o
  -8   0  16      272.67      257.56     11.71 o
  -7   0  16       62.37       66.13      7.51 o
  -6   0  16      218.01      229.29     10.13 o
  -5   0  16      539.19      528.19     15.98 o
  -4   0  16       90.78       99.31      7.53 o
  -3   0  16     3189.79     3267.98     86.69 o
  -2   0  16      524.16      438.62     26.69 o
  -1   0  16      427.54      428.09     15.46 o
   0   0  16       57.20       50.69      6.76 o
   1   0  16       20.80       30.43      5.38 o
   2   0  16      426.10      417.69     18.32 o
   3   0  16      600.14      538.02     17.91 o
   4   0  16     2369.53     2155.61     59.29 o
   5   0  16      901.19      853.58     28.25 o
   6   0  16       69.23       60.54      7.35 o
   7   0  16      470.68      423.93     23.33 o
   8   0  16       29.61       29.65      5.96 o
   9   0  16        0.05       -0.24      1.60 o
  10   0  16        4.49        1.84      2.45 o
  11   0  16       30.55       25.33      8.59 o
  12   0  16       77.82       68.46     25.93 o
 -19   1  16        0.06       -0.03      1.78 o
 -18   1  16       25.31       26.53      5.24 o
 -17   1  16       21.77       29.00      4.35 o
 -16   1  16      176.13      202.14     12.03 o
 -15   1  16        7.98        8.50      3.42 o
 -14   1  16       74.48       85.65      6.02 o
 -13   1  16        0.38        0.53      2.12 o
 -12   1  16       21.45       23.07      3.43 o
 -11   1  16        7.63        6.76      2.51 o
 -10   1  16       38.43       34.55      3.38 o
  -9   1  16      280.93      291.03      8.98 o
  -8   1  16       91.12      103.90      5.01 o
  -7   1  16      344.27      350.28      8.76 o
  -6   1  16       41.68       46.47      4.01 o
  -5   1  16      287.48      284.36      7.62 o
  -4   1  16      502.74      463.95     10.58 o
  -3   1  16      295.34      309.57      7.86 o
  -2   1  16       33.12       31.36      3.38 o
  -1   1  16        0.37        1.80      2.18 o
   0   1  16      567.25      558.51     12.95 o
   1   1  16     1621.91     1636.62     31.39 o
   2   1  16     1578.19     1547.28     29.33 o
   3   1  16       45.25       45.80      4.35 o
   4   1  16       12.37        7.33      2.28 o
   5   1  16      112.30      104.76      6.90 o
   6   1  16      129.17      130.08      7.98 o
   7   1  16       11.01        9.88      3.77 o
   8   1  16       21.18       14.14      4.07 o
   9   1  16       21.06       13.52      4.23 o
  10   1  16        6.86        7.56      2.92 o
  11   1  16        8.61        4.60      2.40 o
  12   1  16        1.91        2.60      2.63 o
 -19   2  16       23.49       28.81      8.49 o
 -18   2  16       15.27        8.71      2.81 o
 -17   2  16       19.39       17.15      3.51 o
 -16   2  16        5.26        4.90      2.88 o
 -15   2  16      345.28      404.88     21.03 o
 -14   2  16      858.80      941.77     36.29 o
 -13   2  16      210.99      205.02      8.20 o
 -12   2  16        0.24        1.01      1.97 o
 -11   2  16       73.04       74.48      6.25 o
 -10   2  16      350.37      376.88     11.77 o
  -9   2  16      291.94      286.34      9.21 o
  -8   2  16       84.39       78.05      5.13 o
  -7   2  16      154.05      146.70      7.00 o
  -6   2  16       22.11       25.74      3.65 o
  -5   2  16       53.38       56.92      4.85 o
  -4   2  16        0.25        0.54      1.90 o
  -3   2  16       44.49       40.95      4.12 o
  -2   2  16      409.54      387.41     11.20 o
  -1   2  16      499.08      506.12     12.76 o
   0   2  16      212.19      204.58      8.99 o
   1   2  16      748.35      693.66     16.47 o
   2   2  16      200.24      184.36      8.28 o
   3   2  16        1.76        2.77      2.44 o
   4   2  16       65.99       64.46      5.36 o
   5   2  16      148.77      140.76      7.27 o
   6   2  16      197.76      200.80      7.94 o
   7   2  16      110.64      116.79      6.88 o
   8   2  16       30.13       20.73      3.94 o
   9   2  16        2.06        2.41      2.07 o
  10   2  16       20.27       19.81      3.87 o
  11   2  16        2.40        1.26      2.15 o
  12   2  16       12.44        6.51      2.61 o
 -18   3  16        1.43        1.03      1.92 o
 -17   3  16        0.38        0.14      1.10 o
 -16   3  16        4.33        1.64      1.89 o
 -15   3  16        4.09        3.31      2.02 o
 -14   3  16       33.78       31.00      3.53 o
 -13   3  16      197.86      209.44     11.29 o
 -12   3  16      340.71      349.13     20.20 o
 -11   3  16      183.30      185.40     10.72 o
 -10   3  16       81.87       79.35      5.17 o
  -9   3  16        0.26        0.96      1.67 o
  -8   3  16        1.54        0.67      1.80 o
  -7   3  16      227.93      235.67      8.71 o
  -6   3  16       27.40       21.69      3.97 o
  -5   3  16       44.85       50.23      4.82 o
  -4   3  16        0.34       -0.01      1.25 o
  -3   3  16        2.94        4.59      3.05 o
  -2   3  16       17.04       16.75      3.64 o
  -1   3  16        8.85        5.92      3.37 o
   0   3  16       54.49       48.53      4.56 o
   1   3  16        0.12        1.89      2.82 o
   2   3  16        1.04        1.58      2.59 o
   3   3  16        9.09        7.97      3.18 o
   4   3  16       62.88       69.07      5.49 o
   5   3  16       11.86       11.11      3.53 o
   6   3  16        3.54        3.97      2.81 o
   7   3  16      125.13      147.37      7.04 o
   8   3  16       26.98       29.97      3.91 o
   9   3  16        2.30        1.53      1.96 o
  10   3  16        5.80        2.97      1.92 o
  11   3  16       23.16        9.51      4.95 o
 -16   4  16       22.37       12.74      5.88 o
 -15   4  16        2.86        1.00      1.43 o
 -14   4  16        0.26        0.96      2.35 o
 -13   4  16        9.45       10.24      2.44 o
 -12   4  16       94.19      101.94      9.38 o
 -11   4  16        7.00       10.84      3.28 o
 -10   4  16      558.80      670.10     23.57 o
  -9   4  16      141.12      159.01      8.54 o
  -8   4  16      254.27      277.12     10.76 o
  -7   4  16      357.61      379.51     11.65 o
  -6   4  16       10.37        8.67      3.08 o
  -5   4  16       59.25       51.55      5.10 o
  -4   4  16      214.24      223.02      8.95 o
  -3   4  16       32.96       32.56      4.34 o
  -2   4  16       29.42       29.38      4.67 o
  -1   4  16       25.31       21.31      3.51 o
   0   4  16        0.06        1.05      2.15 o
   1   4  16        1.34        1.40      2.68 o
   2   4  16       32.61       29.52      5.23 o
   3   4  16        6.62        8.73      3.35 o
   4   4  16        0.00        0.32      1.93 o
   5   4  16        0.47       -0.08      2.02 o
   6   4  16        9.72        9.30      2.44 o
   7   4  16        0.98        0.19      1.11 o
   8   4  16        0.76        0.30      1.51 o
   9   4  16       13.66       11.17      2.66 o
  10   4  16        0.47        2.25      3.83 o
 -15   5  16        0.33        0.70      2.31 o
 -14   5  16        0.03       -0.24      2.26 o
 -13   5  16        0.99        1.25      2.82 o
 -12   5  16       55.02       64.01      6.50 o
 -11   5  16        4.87        6.19      3.17 o
 -10   5  16      157.88      197.92     14.34 o
  -9   5  16       23.55       24.12      6.29 o
  -8   5  16       49.79       45.88      6.42 o
  -7   5  16      152.75      153.34      7.91 o
  -6   5  16       22.91       21.25      4.39 o
  -5   5  16       13.07       11.19      2.97 o
  -4   5  16       38.83       46.02      4.89 o
  -3   5  16       13.72       13.29      3.72 o
  -2   5  16        1.31        0.45      1.90 o
  -1   5  16        7.75        8.91      2.85 o
   0   5  16       17.34       10.32      3.57 o
   1   5  16        2.17        2.18      2.42 o
   2   5  16        5.60        3.99      2.92 o
   3   5  16        4.15        3.83      2.52 o
   4   5  16        0.73       -0.18      1.35 o
   5   5  16        1.65        0.79      1.71 o
   6   5  16        1.23        1.31      1.60 o
   7   5  16       14.71       14.34      3.37 o
   8   5  16        6.14        5.15      2.90 o
 -12   6  16       13.07        9.55      4.00 o
 -11   6  16        1.86        0.29      1.84 o
 -10   6  16        3.68        3.17      3.25 o
  -9   6  16        4.77        3.01      3.07 o
  -8   6  16        0.78        1.26      2.73 o
  -7   6  16        3.25        1.45      2.44 o
  -6   6  16       84.07       86.78      7.04 o
  -5   6  16       49.80       52.40      5.87 o
  -4   6  16       18.62       16.83      4.87 o
  -3   6  16        0.01        0.21      1.75 o
  -2   6  16       61.19       64.66      6.83 o
  -1   6  16        1.68        0.86      2.37 o
   0   6  16       19.65       20.99      3.92 o
   1   6  16        2.42        1.54      1.65 o
   2   6  16        1.72        0.55      1.57 o
   3   6  16       13.66        8.20      2.97 o
   4   6  16        3.69        2.37      2.59 o
   5   6  16        1.85        0.42      2.72 o
  -6   7  16        0.36        0.27      2.68 o
  -5   7  16       41.99       54.63      8.68 o
  -4   7  16       43.00       49.24      9.65 o
  -3   7  16        7.77        4.58      3.15 o
  -2   7  16        2.60        1.58      4.27 o
  -1   7  16        9.43        6.67      4.29 o
 -19   1  17        3.61        1.38      2.47 o
 -18   1  17        9.59        9.46      3.49 o
 -17   1  17        0.06        0.08      1.93 o
 -16   1  17       15.80       17.09      3.40 o
 -15   1  17        0.48        0.26      1.67 o
 -14   1  17       58.12       51.11      5.16 o
 -13   1  17        0.02       -0.37      1.77 o
 -12   1  17       42.87       42.20      4.44 o
 -11   1  17       78.40       77.46      5.52 o
 -10   1  17       66.89       73.07      5.37 o
  -9   1  17        2.43        2.04      2.28 o
  -8   1  17       18.26       17.98      3.42 o
  -7   1  17       51.96       59.32      4.54 o
  -6   1  17       11.76       10.26      2.89 o
  -5   1  17       54.09       54.36      4.65 o
  -4   1  17        9.87        8.78      2.67 o
  -3   1  17       19.32       16.25      3.10 o
  -2   1  17       21.45       26.23      3.83 o
  -1   1  17        7.62        7.79      2.57 o
   0   1  17       26.89       24.36      4.23 o
   1   1  17      152.76      142.25      6.29 o
   2   1  17       26.70       24.75      3.73 o
   3   1  17       17.69       11.93      2.97 o
   4   1  17       97.08       79.24      5.08 o
   5   1  17       32.40       28.88      4.61 o
   6   1  17       28.18       27.16      4.27 o
   7   1  17       41.32       36.26      4.97 o
   8   1  17        8.58        5.76      3.47 o
   9   1  17       14.60        6.96      3.31 o
  10   1  17        0.06       -0.16      1.36 o
  11   1  17       31.87       24.99      6.14 o
 -18   2  17        5.19        2.11      2.14 o
 -17   2  17       26.47       30.59      6.81 o
 -16   2  17        3.86        1.36      1.81 o
 -15   2  17      160.92      179.63     12.52 o
 -14   2  17      396.88      423.46     16.12 o
 -13   2  17       11.01        8.88      2.61 o
 -12   2  17        1.90        2.13      2.45 o
 -11   2  17      274.62      294.94     10.87 o
 -10   2  17      250.55      275.13      8.71 o
  -9   2  17       12.61       12.56      3.45 o
  -8   2  17       30.75       26.31      3.29 o
  -7   2  17       73.38       67.85      4.66 o
  -6   2  17       25.89       14.37      3.04 o
  -5   2  17        0.09        0.94      2.19 o
  -4   2  17       57.51       52.20      4.78 o
  -3   2  17       65.93       60.99      4.63 o
  -2   2  17       19.41       19.28      4.01 o
  -1   2  17      108.91      103.80      6.44 o
   0   2  17      127.10      126.92      6.05 o
   1   2  17      128.25      137.03      6.50 o
   2   2  17        7.99        5.64      2.65 o
   3   2  17        4.12        6.03      2.84 o
   4   2  17      107.20      108.28      6.59 o
   5   2  17      108.58      107.91      7.16 o
   6   2  17        7.95        7.64      2.97 o
   7   2  17       87.28       84.36      5.94 o
   8   2  17      129.77      151.82      9.22 o
   9   2  17       32.64       36.72      4.76 o
  10   2  17       12.20       11.29      3.92 o
  11   2  17        2.72        0.47      1.70 o
 -17   3  17        9.02        5.81      3.27 o
 -16   3  17        0.58        0.25      1.27 o
 -15   3  17        0.42        0.53      1.33 o
 -14   3  17       43.48       38.77      5.02 o
 -13   3  17      160.73      169.61     10.52 o
 -12   3  17       89.55       91.36      6.46 o
 -11   3  17       56.33       52.22      4.68 o
 -10   3  17       15.14        9.10      2.88 o
  -9   3  17       59.94       50.75      4.27 o
  -8   3  17      231.43      224.91      8.85 o
  -7   3  17       51.38       43.52      5.26 o
  -6   3  17        0.12        0.34      1.64 o
  -5   3  17       16.98       15.49      4.24 o
  -4   3  17        4.90        4.80      3.95 o
  -3   3  17       70.73       67.07      6.27 o
  -2   3  17       67.37       66.09      5.63 o
  -1   3  17      125.82      113.15      6.30 o
   0   3  17       64.93       60.47      5.49 o
   1   3  17       31.74       30.88      4.87 o
   2   3  17       35.38       30.83      5.60 o
   3   3  17        4.53        4.96      2.99 o
   4   3  17      141.05      123.80      6.51 o
   5   3  17        1.35        2.23      2.31 o
   6   3  17       38.71       34.65      3.93 o
   7   3  17        5.64        5.11      2.87 o
   8   3  17       83.46       92.07      9.21 o
   9   3  17      114.98      124.61      7.25 o
  10   3  17        5.38        2.92      3.64 o
 -16   4  17       12.79        3.43      2.68 o
 -15   4  17       25.85       30.69      7.06 o
 -14   4  17        7.67        4.01      2.44 o
 -13   4  17        3.20        3.88      2.43 o
 -12   4  17        1.03        1.19      1.61 o
 -11   4  17       51.51       53.01      5.37 o
 -10   4  17        1.87        1.99      2.38 o
  -9   4  17      122.43      156.10      7.37 o
  -8   4  17       11.37       12.72      4.04 o
  -7   4  17       22.21       21.74      3.69 o
  -6   4  17       73.09       78.95      5.82 o
  -5   4  17       40.36       43.29      4.25 o
  -4   4  17       54.49       56.61      4.94 o
  -3   4  17       11.62       18.40      4.27 o
  -2   4  17        9.01        6.13      3.21 o
  -1   4  17        7.50        5.57      3.05 o
   0   4  17        1.27        0.46      1.99 o
   1   4  17        0.12       -0.17      2.21 o
   2   4  17       78.42       75.48      6.60 o
   3   4  17       14.82       11.25      3.73 o
   4   4  17        0.36       -0.44      1.94 o
   5   4  17        0.16        1.44      2.49 o
   6   4  17        1.80        0.63      2.07 o
   7   4  17        4.88        2.05      1.87 o
   8   4  17        0.07        0.51      2.27 o
 -14   5  17        5.15        1.59      4.44 o
 -13   5  17      167.97      208.24     22.25 o
 -12   5  17       81.54       97.04      9.31 o
 -11   5  17       25.24       27.39      4.49 o
 -10   5  17        4.50        3.40      3.35 o
  -9   5  17       26.48       30.11      4.77 o
  -8   5  17        0.74       -0.14      1.63 o
  -7   5  17        7.03        7.38      2.96 o
  -6   5  17        0.79        1.17      2.85 o
  -5   5  17        2.29        1.17      1.81 o
  -4   5  17        0.74        0.64      1.51 o
  -3   5  17       46.94       44.77      4.21 o
  -2   5  17       16.05       17.38      3.73 o
  -1   5  17       18.30       18.31      5.04 o
   0   5  17       27.92       27.48      4.13 o
   1   5  17        0.55        0.26      1.60 o
   2   5  17        4.17        3.33      2.66 o
   3   5  17        3.82        1.48      1.93 o
   4   5  17        4.52        3.86      2.40 o
   5   5  17        6.46        2.42      1.81 o
   6   5  17       17.62        8.72      3.40 o
 -10   6  17        0.18        0.06      1.40 o
  -9   6  17        0.01        0.65      2.95 o
  -8   6  17        0.93        0.57      1.96 o
  -7   6  17       12.28        4.28      2.96 o
  -6   6  17      141.45      132.31     11.06 o
  -5   6  17       21.77        9.84      3.07 o
  -4   6  17        0.27        0.61      1.74 o
  -3   6  17        1.09        0.47      1.77 o
  -2   6  17        9.61        4.24      2.25 o
  -1   6  17        0.00        0.04      0.82 o
   0   6  17       74.51       74.22      7.25 o
   1   6  17       28.19       22.08      3.20 o
   2   6  17       97.93      106.82     17.21 o
   3   6  17      142.74      188.85     21.07 o
 -18   0  18       15.30       14.47      6.42 o
 -17   0  18       29.84       42.31      7.62 o
 -16   0  18        9.48        4.13      3.73 o
 -15   0  18        1.14        1.57      2.36 o
 -14   0  18       14.08        9.44      4.98 o
 -13   0  18        0.49        0.69      2.35 o
 -12   0  18        7.68        4.46      3.33 o
 -11   0  18        0.47       -0.03      1.92 o
 -10   0  18        3.80        4.72      5.02 o
  -9   0  18       56.16       62.76     13.63 o
  -8   0  18       69.73       79.60      8.97 o
  -7   0  18       75.64       83.04      6.48 o
  -6   0  18        8.06        9.68      4.63 o
  -5   0  18       13.80       14.96      3.98 o
  -4   0  18        0.08        0.16      2.02 o
  -3   0  18      174.32      160.09     10.21 o
  -2   0  18     1816.82     1772.33     45.30 o
  -1   0  18     1785.26     1682.11     45.01 o
   0   0  18       44.73       46.96      7.04 o
   1   0  18       30.36       29.07      7.05 o
   2   0  18      247.98      231.61     11.99 o
   3   0  18      771.62      720.99     25.14 o
   4   0  18       20.58       20.70      5.06 o
   5   0  18      192.23      175.31      9.52 o
   6   0  18        0.08        0.67      3.04 o
   7   0  18      147.22      128.30     20.93 o
   8   0  18       19.69        8.47      3.32 o
   9   0  18        9.05        2.42      3.52 o
  10   0  18       20.35       23.46      7.18 o
 -18   1  18       10.04        5.19      2.97 o
 -17   1  18        5.30        4.26      2.79 o
 -16   1  18       17.82        7.21      3.66 o
 -15   1  18       11.86        8.11      2.96 o
 -14   1  18       21.28       13.93      3.56 o
 -13   1  18       46.63       49.35      4.57 o
 -12   1  18       14.70       13.08      3.79 o
 -11   1  18        2.34        1.08      2.11 o
 -10   1  18       12.06       10.53      4.09 o
  -9   1  18       56.91       52.25      5.49 o
  -8   1  18       11.49        8.24      3.33 o
  -7   1  18        2.60        2.57      2.53 o
  -6   1  18      109.09      117.73      8.06 o
  -5   1  18       29.98       27.00      3.67 o
  -4   1  18        5.28        6.34      2.46 o
  -3   1  18       55.22       46.92      3.87 o
  -2   1  18        2.85        2.79      2.08 o
  -1   1  18      207.30      205.98      7.69 o
   0   1  18      636.03      633.13     13.53 o
   1   1  18      397.54      408.70     10.53 o
   2   1  18      658.20      639.16     13.64 o
   3   1  18      165.75      163.23      6.63 o
   4   1  18        1.46        2.70      2.50 o
   5   1  18        7.02        7.30      3.32 o
   6   1  18       11.45        7.46      2.96 o
   7   1  18        0.20        0.04      1.43 o
   8   1  18        0.37        1.16      2.14 o
   9   1  18       16.48       12.67      3.23 o
  10   1  18        0.94        0.81      1.59 o
 -17   2  18        1.46        1.29      2.01 o
 -16   2  18       19.17       14.61      3.28 o
 -15   2  18        4.13        1.27      1.91 o
 -14   2  18        1.22        0.41      1.43 o
 -13   2  18       35.05       30.21      3.84 o
 -12   2  18      187.86      186.39      7.69 o
 -11   2  18       85.41      100.48      5.44 o
 -10   2  18       34.59       36.36      3.54 o
  -9   2  18       31.46       28.00      3.50 o
  -8   2  18       44.11       43.26      4.60 o
  -7   2  18        5.92        2.34      2.06 o
  -6   2  18      211.01      201.85      8.80 o
  -5   2  18      456.99      416.71     11.57 o
  -4   2  18        9.22       11.81      3.21 o
  -3   2  18       29.78       34.50      4.79 o
  -2   2  18       70.39       74.36      5.87 o
  -1   2  18      127.84      131.85      8.06 o
   0   2  18        0.51        2.92      2.22 o
   1   2  18      127.75      119.35      6.85 o
   2   2  18      195.59      201.99      7.09 o
   3   2  18      134.47      154.39      7.42 o
   4   2  18      130.07      132.92      7.26 o
   5   2  18        6.65        4.30      2.66 o
   6   2  18        9.57        5.88      2.73 o
   7   2  18        0.77        0.98      2.04 o
   8   2  18        7.08        4.56      2.60 o
   9   2  18       13.28        9.73      3.30 o
 -16   3  18        8.70        4.31      2.10 o
 -15   3  18        0.28        0.52      1.48 o
 -14   3  18        9.67        5.05      2.27 o
 -13   3  18        9.12        6.77      2.56 o
 -12   3  18        0.01        0.25      1.52 o
 -11   3  18        6.27        6.18      2.16 o
 -10   3  18        0.94        0.79      1.45 o
  -9   3  18       19.85       18.12      3.67 o
  -8   3  18       86.04       83.70      5.28 o
  -7   3  18      283.06      264.75      9.02 o
  -6   3  18       13.86       12.50      5.03 o
  -5   3  18        4.34        2.17      2.82 o
  -4   3  18        8.72        9.44      3.32 o
  -3   3  18        1.11        0.02      1.78 o
  -2   3  18       13.81       16.22      4.12 o
  -1   3  18      185.71      176.96      7.54 o
   0   3  18       24.57       24.34      3.71 o
   1   3  18       28.30       24.10      5.18 o
   2   3  18       26.20       26.21      4.88 o
   3   3  18        4.43        3.62      2.73 o
   4   3  18       13.79        9.98      2.91 o
   5   3  18       31.43       25.76      3.47 o
   6   3  18       13.89       11.85      2.68 o
   7   3  18       15.08       13.71      2.96 o
   8   3  18       13.06        9.98      2.95 o
   9   3  18        0.03        0.63      2.47 o
 -15   4  18        5.79        2.21      3.02 o
 -14   4  18        2.60        2.04      2.31 o
 -13   4  18       40.44       46.62      6.41 o
 -12   4  18      133.38      147.36     14.01 o
 -11   4  18       32.80       33.91      4.14 o
 -10   4  18        2.07        1.47      2.17 o
  -9   4  18       65.77       60.67      5.14 o
  -8   4  18       53.22       48.89      4.94 o
  -7   4  18       71.95       80.49      5.12 o
  -6   4  18       47.66       49.17      5.08 o
  -5   4  18       19.79       16.61      4.80 o
  -4   4  18        9.20        9.35      3.57 o
  -3   4  18       14.65       16.85      4.53 o
  -2   4  18      118.14      104.41      7.24 o
  -1   4  18       24.37       22.90      3.64 o
   0   4  18       21.64       14.26      4.37 o
   1   4  18        8.46        7.19      3.35 o
   2   4  18        0.09       -0.43      1.80 o
   3   4  18        3.69        2.18      2.51 o
   4   4  18       11.02        8.18      3.59 o
   5   4  18        4.23        2.27      2.31 o
   6   4  18        0.99        0.49      1.73 o
   7   4  18      149.84      202.04      8.85 o
 -12   5  18      108.00      118.36     15.66 o
 -11   5  18      233.68      283.10     23.96 o
 -10   5  18        8.27        8.32      4.05 o
  -9   5  18        3.00        1.17      2.18 o
  -8   5  18       20.08       17.08      3.32 o
  -7   5  18        9.03        5.35      2.73 o
  -6   5  18        4.65        5.45      2.45 o
  -5   5  18        7.18        5.23      2.49 o
  -4   5  18        0.37        0.45      1.32 o
  -3   5  18        0.22        0.11      1.66 o
  -2   5  18        6.94        8.44      3.71 o
  -1   5  18        2.65        1.53      2.56 o
   0   5  18       19.67       18.71      3.68 o
   1   5  18        0.44        0.71      1.88 o
   2   5  18        6.01        4.97      2.72 o
   3   5  18        0.90        1.00      1.86 o
   4   5  18        0.09        0.07      1.21 o
   5   5  18        0.01        0.38      1.77 o
  -8   6  18        3.69        2.49      2.70 o
  -7   6  18       40.43       37.15      8.19 o
  -6   6  18      183.73      190.26     21.17 o
  -5   6  18       28.35       13.90      4.57 o
  -4   6  18        0.08        0.03      1.92 o
  -3   6  18        0.16       -0.03      1.74 o
  -2   6  18       10.08        4.28      2.57 o
  -1   6  18       93.37      100.28     11.64 o
   0   6  18       10.96        6.87      3.58 o
   1   6  18      148.99      126.53     14.89 o
 -17   1  19        0.05        0.24      1.74 o
 -16   1  19       81.83       88.91      6.86 o
 -15   1  19       38.43       31.51      5.15 o
 -14   1  19       92.28       94.69      6.69 o
 -13   1  19        5.49        2.93      2.40 o
 -12   1  19       45.09       43.50      4.05 o
 -11   1  19        7.34        7.38      3.99 o
 -10   1  19        6.15        4.85      2.75 o
  -9   1  19       71.10       65.84      5.15 o
  -8   1  19      157.17      157.90      6.89 o
  -7   1  19       28.23       28.57      4.53 o
  -6   1  19       47.08       54.16      4.56 o
  -5   1  19      106.32      103.32      6.93 o
  -4   1  19       63.54       63.24      4.53 o
  -3   1  19      183.14      180.06      6.69 o
  -2   1  19       11.14       15.73      3.07 o
  -1   1  19        1.47        3.81      2.79 o
   0   1  19      216.25      220.17      7.01 o
   1   1  19      115.56      125.20      6.36 o
   2   1  19      196.85      201.07      6.90 o
   3   1  19      328.29      318.39      9.84 o
   4   1  19      170.03      157.86      7.25 o
   5   1  19        1.06        1.52      2.08 o
   6   1  19       89.44       81.46      8.25 o
   7   1  19        1.26        1.68      1.65 o
   8   1  19       56.03       59.41      5.75 o
   9   1  19       17.00       18.14      6.61 o
 -16   2  19        7.39        4.59      2.78 o
 -15   2  19       73.33       91.39      6.31 o
 -14   2  19       43.06       37.79      4.43 o
 -13   2  19        9.50        5.89      2.51 o
 -12   2  19      193.96      199.97      7.56 o
 -11   2  19        4.81        4.29      2.27 o
 -10   2  19      283.36      287.32      9.57 o
  -9   2  19       56.07       55.31      5.02 o
  -8   2  19       54.16       57.58      4.48 o
  -7   2  19       54.14       55.80      5.00 o
  -6   2  19       64.56       65.23      5.01 o
  -5   2  19       50.78       48.17      4.44 o
  -4   2  19       97.86      100.63      5.66 o
  -3   2  19      111.54      104.14      6.61 o
  -2   2  19       81.17       91.19      5.92 o
  -1   2  19       47.36       48.31      4.82 o
   0   2  19        1.24        1.77      2.31 o
   1   2  19        0.36        1.38      2.06 o
   2   2  19       45.05       44.38      4.31 o
   3   2  19       28.92       28.76      3.96 o
   4   2  19       18.75       15.48      3.77 o
   5   2  19       61.33       68.74      5.11 o
   6   2  19        0.13       -0.14      1.51 o
   7   2  19       90.64       99.56      7.88 o
   8   2  19       12.60        7.35      3.13 o
 -15   3  19        9.40        8.74      3.15 o
 -14   3  19       24.49       22.01      5.68 o
 -13   3  19        2.02        1.42      1.75 o
 -12   3  19        0.39       -0.06      0.97 o
 -11   3  19        1.65        1.18      1.53 o
 -10   3  19        6.31        7.01      2.84 o
  -9   3  19        3.56        1.78      2.34 o
  -8   3  19       10.47        6.96      3.74 o
  -7   3  19        8.02        7.87      3.35 o
  -6   3  19       45.58       44.47      4.81 o
  -5   3  19        5.47        7.12      3.75 o
  -4   3  19        8.41        7.68      3.51 o
  -3   3  19        2.67        4.60      3.11 o
  -2   3  19        1.72        1.86      2.30 o
  -1   3  19        3.90        4.83      2.70 o
   0   3  19        0.09        0.27      1.63 o
   1   3  19       79.93       91.79      6.66 o
   2   3  19       85.02       88.51      6.91 o
   3   3  19        0.58       -0.02      1.43 o
   4   3  19       11.68        6.22      2.44 o
   5   3  19        3.34        2.43      1.88 o
   6   3  19       19.62       16.81      3.59 o
   7   3  19        5.48        1.93      2.23 o
 -14   4  19       91.86      108.13     16.22 o
 -13   4  19       22.63       33.90      7.14 o
 -12   4  19        0.43        0.61      1.66 o
 -11   4  19       21.39       15.58      3.78 o
 -10   4  19      151.23      177.21     10.79 o
  -9   4  19       28.67       27.77      4.07 o
  -8   4  19       36.80       37.45      4.02 o
  -7   4  19       68.49       71.06      5.09 o
  -6   4  19       18.71       12.99      3.49 o
  -5   4  19       11.25        8.20      3.27 o
  -4   4  19       20.01       18.32      4.50 o
  -3   4  19        0.00        0.52      1.84 o
  -2   4  19       10.32       10.46      2.93 o
  -1   4  19       81.90       80.37      6.20 o
   0   4  19        2.47        3.90      2.87 o
   1   4  19       64.00       61.63      5.20 o
   2   4  19        2.28        2.45      2.73 o
   3   4  19        5.25        2.59      2.58 o
   4   4  19        2.07        1.48      2.22 o
   5   4  19        8.89        3.38      2.45 o
 -11   5  19       40.56       47.51      6.40 o
 -10   5  19      134.99      143.79     12.49 o
  -9   5  19       44.88       45.57      5.20 o
  -8   5  19       35.66       33.20      4.77 o
  -7   5  19       56.40       55.96      5.08 o
  -6   5  19       19.03       12.85      2.81 o
  -5   5  19        1.23        0.60      1.83 o
  -4   5  19        0.74        1.64      2.25 o
  -3   5  19       13.43       12.34      3.49 o
  -2   5  19       15.06       11.43      3.70 o
  -1   5  19       85.06      109.75      6.54 o
   0   5  19        0.01       -0.17      1.54 o
   1   5  19       31.24       39.12      4.67 o
   2   5  19        0.93        1.63      2.09 o
   3   5  19        6.50        3.74      3.16 o
 -16   0  20        4.32        2.74      5.47 o
 -15   0  20       14.23        5.59      3.56 o
 -14   0  20       77.13       95.84      8.78 o
 -13   0  20        0.05       -0.69      3.02 o
 -12   0  20       60.34       61.75      8.48 o
 -11   0  20        6.05       11.19      5.66 o
 -10   0  20      101.46      114.86      9.72 o
  -9   0  20       21.27       20.50      5.84 o
  -8   0  20      239.95      226.14     16.08 o
  -7   0  20       84.15       76.67      8.40 o
  -6   0  20      450.89      477.35     18.21 o
  -5   0  20      318.70      324.64     12.06 o
  -4   0  20      353.15      344.83     12.59 o
  -3   0  20       50.50       47.25      5.78 o
  -2   0  20      688.35      641.37     18.94 o
  -1   0  20      149.67      144.01      9.66 o
   0   0  20      193.50      198.63     11.72 o
   1   0  20      333.50      336.98     14.97 o
   2   0  20      223.81      240.01     11.26 o
   3   0  20       54.69       54.58      5.87 o
   4   0  20      675.04      658.06     20.81 o
   5   0  20        7.13        5.14      3.06 o
   6   0  20      328.50      368.97     19.46 o
   7   0  20      117.05      140.90     13.94 o
   8   0  20       20.01       26.08      7.71 o
 -16   1  20       18.30       14.41      4.94 o
 -15   1  20        0.25       -0.09      1.39 o
 -14   1  20        4.37        2.15      2.16 o
 -13   1  20        0.19        0.67      2.03 o
 -12   1  20        9.86        6.67      3.66 o
 -11   1  20       13.26       12.81      3.76 o
 -10   1  20       42.89       39.50      5.41 o
  -9   1  20       25.12       19.69      4.09 o
  -8   1  20      104.33       96.01      5.92 o
  -7   1  20      255.63      247.88      8.27 o
  -6   1  20        2.01        1.11      2.87 o
  -5   1  20       12.92       17.04      3.00 o
  -4   1  20       18.61       19.52      4.18 o
  -3   1  20       18.76       18.64      3.30 o
  -2   1  20       31.03       37.89      4.19 o
  -1   1  20      579.66      575.22     13.15 o
   0   1  20      300.72      298.99      9.28 o
   1   1  20        2.60        1.06      1.91 o
   2   1  20      134.69      145.27      6.78 o
   3   1  20        0.08       -0.11      1.30 o
   4   1  20      125.26      117.59      6.90 o
   5   1  20        9.31        6.88      2.99 o
   6   1  20       20.87       13.14      3.12 o
   7   1  20        1.12        0.83      2.08 o
 -15   2  20       22.87       13.73      3.94 o
 -14   2  20       49.92       63.84      7.20 o
 -13   2  20       65.39       70.92      5.81 o
 -12   2  20        0.95        0.78      1.63 o
 -11   2  20       53.36       72.47      6.86 o
 -10   2  20       42.39       48.81      4.39 o
  -9   2  20      169.41      166.94      7.54 o
  -8   2  20       52.64       56.30      4.83 o
  -7   2  20       52.84       54.17      4.69 o
  -6   2  20       10.66       11.28      3.51 o
  -5   2  20        0.06        0.42      1.73 o
  -4   2  20       17.03       15.63      3.82 o
  -3   2  20      221.34      210.90      8.60 o
  -2   2  20      454.27      456.04     12.50 o
  -1   2  20        3.10        5.20      2.85 o
   0   2  20       12.37       11.95      3.11 o
   1   2  20       12.40        9.38      2.50 o
   2   2  20        1.12        1.56      1.88 o
   3   2  20       38.38       25.92      3.57 o
   4   2  20        0.33        0.05      0.88 o
   5   2  20       34.50       32.34      5.11 o
   6   2  20       14.82       21.32      3.73 o
   7   2  20        2.34        0.56      1.80 o
 -14   3  20        0.96        0.57      1.75 o
 -13   3  20        0.00       -0.01      1.19 o
 -12   3  20        9.49        6.10      2.07 o
 -11   3  20       20.96       15.16      3.38 o
 -10   3  20       22.99       20.36      2.73 o
  -9   3  20       31.03       44.81      4.63 o
  -8   3  20       19.21       24.50      3.81 o
  -7   3  20       12.53        9.72      4.07 o
  -6   3  20        2.40        1.55      2.64 o
  -5   3  20        7.46       10.75      3.34 o
  -4   3  20        0.59        1.54      2.59 o
  -3   3  20        6.75        8.12      3.16 o
  -2   3  20        0.94        0.08      1.21 o
  -1   3  20      161.27      167.89      6.78 o
   0   3  20      141.46      152.99      7.51 o
   1   3  20       72.77       75.02      5.50 o
   2   3  20      171.05      189.76      8.38 o
   3   3  20       49.32       55.92      5.17 o
   4   3  20        0.00       -0.22      1.63 o
   5   3  20        0.60       -0.21      1.40 o
 -12   4  20       20.61       21.42      7.39 o
 -11   4  20        0.15        0.19      1.07 o
 -10   4  20       21.37       17.00      3.26 o
  -9   4  20       66.93       82.02      5.81 o
  -8   4  20        5.74        2.65      2.15 o
  -7   4  20       11.79        8.68      2.81 o
  -6   4  20        1.47        1.16      2.22 o
  -5   4  20       27.57       26.15      5.29 o
  -4   4  20       53.58       60.35      5.60 o
  -3   4  20       22.22       23.09      4.62 o
  -2   4  20        0.82        1.24      1.85 o
  -1   4  20        9.34        6.12      2.97 o
   0   4  20        5.00        5.26      2.52 o
   1   4  20      168.71      185.77      7.91 o
   2   4  20      117.26      134.35      7.15 o
   3   4  20        6.92        6.59      3.38 o
   4   4  20        0.01        0.01      1.53 o
  -8   5  20       66.75       67.98      9.36 o
  -7   5  20        0.26        0.15      2.39 o
  -6   5  20        7.83        5.37      2.59 o
  -5   5  20        6.71        4.06      3.40 o
  -4   5  20        7.21        5.96      3.02 o
  -3   5  20        0.92        0.80      2.04 o
  -2   5  20       12.19        6.68      3.73 o
  -1   5  20        9.09       11.86      3.47 o
   0   5  20       11.99        8.12      2.98 o
 -15   1  21       18.27       14.21      5.18 o
 -14   1  21        2.18        1.12      2.72 o
 -13   1  21      249.16      291.57     10.41 o
 -12   1  21        0.78        1.68      2.28 o
 -11   1  21      181.37      201.78      9.11 o
 -10   1  21       33.68       32.50      5.26 o
  -9   1  21      113.09       98.41      5.61 o
  -8   1  21        6.91        9.00      2.63 o
  -7   1  21       22.70       29.36      3.34 o
  -6   1  21        6.17        5.85      2.61 o
  -5   1  21       48.52       47.27      4.50 o
  -4   1  21      111.42      115.59      6.07 o
  -3   1  21        9.23        9.49      3.12 o
  -2   1  21        1.39        1.34      1.75 o
  -1   1  21       48.94       48.22      3.62 o
   0   1  21       94.62       90.32      4.84 o
   1   1  21       30.36       28.96      4.63 o
   2   1  21      161.92      179.68      6.80 o
   3   1  21       13.63       10.35      2.85 o
   4   1  21       96.69      101.96      6.93 o
   5   1  21        4.09        1.20      1.79 o
   6   1  21       49.02       63.19      6.33 o
 -14   2  21        2.03        2.07      3.01 o
 -13   2  21        0.02        0.92      2.65 o
 -12   2  21        1.57        0.73      1.38 o
 -11   2  21        7.24        2.95      2.16 o
 -10   2  21       11.62       10.24      2.84 o
  -9   2  21        0.38        0.52      1.25 o
  -8   2  21       26.59       28.34      3.59 o
  -7   2  21       34.51       30.44      4.39 o
  -6   2  21       25.92       26.96      5.67 o
  -5   2  21        3.31        3.25      2.36 o
  -4   2  21       15.52       15.12      3.55 o
  -3   2  21       42.82       40.13      4.25 o
  -2   2  21       71.68       77.67      4.95 o
  -1   2  21        8.27        6.65      2.63 o
   0   2  21       11.06        9.25      2.90 o
   1   2  21       16.48       14.84      2.89 o
   2   2  21       20.41       10.44      2.46 o
   3   2  21       11.31        5.21      1.84 o
   4   2  21        9.51        5.21      2.12 o
   5   2  21        5.37        3.37      2.36 o
 -13   3  21        0.70        0.37      1.79 o
 -12   3  21       21.28       11.82      4.87 o
 -11   3  21        0.01       -0.36      1.70 o
 -10   3  21       24.36       25.52      3.55 o
  -9   3  21       13.49        8.16      2.64 o
  -8   3  21        6.16        4.92      2.67 o
  -7   3  21       17.92       17.54      3.47 o
  -6   3  21        0.87        1.83      2.48 o
  -5   3  21       27.79       25.38      4.15 o
  -4   3  21       22.08       20.36      3.84 o
  -3   3  21       21.62       17.55      4.31 o
  -2   3  21       84.87       87.51      4.71 o
  -1   3  21      165.59      175.34      7.08 o
   0   3  21      187.44      204.06      8.18 o
   1   3  21       35.86       40.42      4.74 o
   2   3  21       24.01       24.80      4.45 o
   3   3  21       79.26       78.04      6.29 o
   4   3  21       77.50       87.15      7.08 o
 -10   4  21        4.37        1.63      2.69 o
  -9   4  21        0.21        0.12      1.70 o
  -8   4  21       20.59       23.02      4.48 o
  -7   4  21       11.71        8.32      2.75 o
  -6   4  21       15.55       13.85      3.24 o
  -5   4  21        1.83        1.07      1.90 o
  -4   4  21        0.08       -0.30      2.26 o
  -3   4  21        2.04        1.60      2.14 o
  -2   4  21        8.35        7.94      3.20 o
  -1   4  21        2.88        1.29      2.84 o
   0   4  21        1.11        1.81      2.70 o
   1   4  21      107.52      148.71      7.75 o
 -14   0  22       23.64       25.64     10.99 o
 -13   0  22        7.12        2.13      3.16 o
 -12   0  22       47.89       49.54     10.26 o
 -11   0  22        2.24        1.72      3.25 o
 -10   0  22        0.05        0.53      2.50 o
  -9   0  22        0.01        0.37      4.11 o
  -8   0  22       37.12       35.86      6.01 o
  -7   0  22       31.33       30.86      5.66 o
  -6   0  22       60.33       67.20      6.71 o
  -5   0  22      231.26      242.54      9.55 o
  -4   0  22       51.82       48.51      4.42 o
  -3   0  22      151.19      164.90      9.09 o
  -2   0  22      149.28      147.76      8.04 o
  -1   0  22      137.86      142.58     10.00 o
   0   0  22       31.00       30.38      5.02 o
   1   0  22       64.67       79.20      6.29 o
   2   0  22        0.17        0.66      1.87 o
   3   0  22        0.05        0.67      2.03 o
   4   0  22       91.65      105.75     11.81 o
 -13   1  22       14.00        8.99      4.39 o
 -12   1  22        3.91        1.53      2.26 o
 -11   1  22        5.38        2.67      2.45 o
 -10   1  22       22.05       13.87      3.58 o
  -9   1  22      119.91      119.83      7.34 o
  -8   1  22       13.90        7.63      2.67 o
  -7   1  22       13.91       12.07      3.55 o
  -6   1  22       38.26       34.13      3.77 o
  -5   1  22      118.27      121.04      5.43 o
  -4   1  22       14.64       13.71      2.85 o
  -3   1  22       60.68       63.44      4.92 o
  -2   1  22       24.84       27.97      3.39 o
  -1   1  22       51.64       47.52      3.58 o
   0   1  22       27.41       19.82      4.06 o
   1   1  22        3.38        0.57      1.57 o
   2   1  22       36.15       35.33      3.19 o
   3   1  22       54.31       56.49      4.60 o
   4   1  22        4.13        2.14      2.70 o
 -12   2  22       68.98       83.56      8.31 o
 -11   2  22        3.18        1.83      2.21 o
 -10   2  22      120.30      109.09     18.03 o
  -9   2  22       55.13       52.86      5.46 o
  -8   2  22        1.87        1.21      1.83 o
  -7   2  22       41.33       50.23      4.69 o
  -6   2  22      107.60      120.61      7.49 o
  -5   2  22       84.15       94.36      7.02 o
  -4   2  22       21.55       13.72      4.36 o
  -3   2  22        0.20        0.27      1.72 o
  -2   2  22        1.01        1.50      1.82 o
  -1   2  22        0.60        1.01      1.80 o
   0   2  22        9.52        4.75      1.77 o
   1   2  22        4.10        1.49      1.88 o
   2   2  22        1.61        0.16      1.54 o
   3   2  22        0.07        0.51      1.84 o
 -11   3  22        0.72        0.60      3.07 o
 -10   3  22       15.06        6.40      3.63 o
  -9   3  22        3.43        1.87      1.90 o
  -8   3  22        1.45        0.82      1.49 o
  -7   3  22        0.00        0.30      1.44 o
  -6   3  22       16.56       10.45      3.66 o
  -5   3  22       30.23       38.02      4.68 o
  -4   3  22        0.43        0.88      1.87 o
  -3   3  22        2.57        1.02      2.23 o
  -2   3  22        6.06        3.49      2.10 o
  -1   3  22       17.90        7.61      3.60 o
   0   3  22       27.60       22.26      3.98 o
   1   3  22       20.69       23.92      4.29 o
  -6   4  22       76.23      101.83      6.57 o
  -5   4  22       22.80       13.37      3.86 o
  -4   4  22        4.59        2.82      2.45 o
 -11   1  23        0.51        0.09      1.55 o
 -10   1  23       45.40       53.91      4.41 o
  -9   1  23       24.01       16.67      4.11 o
  -8   1  23        2.33        3.00      2.70 o
  -7   1  23       12.75        5.92      2.42 o
  -6   1  23       59.09       61.64      4.43 o
  -5   1  23        0.00       -0.26      1.46 o
  -4   1  23        1.64        1.31      1.76 o
  -3   1  23       16.84       14.94      2.79 o
  -2   1  23        0.37        1.49      2.06 o
  -1   1  23       36.79       45.82      4.55 o
   0   1  23        2.15        0.30      2.45 o
   1   1  23        1.03        1.29      2.50 o
 -10   2  23        0.43        0.63      3.09 o
  -9   2  23       42.20       46.19      6.06 o
  -8   2  23        2.87        1.04      2.56 o
  -7   2  23       59.20       59.47      4.71 o
  -6   2  23      161.14      180.54      8.02 o
  -5   2  23       16.86       10.93      3.26 o
  -4   2  23       14.53       10.49      3.66 o
  -3   2  23       50.28       56.13      5.19 o
  -2   2  23        3.58        1.10      1.90 o
  -1   2  23       38.11       47.56      5.07 o
   0   2  23       42.86       47.76      5.12 o
  -6   3  23        0.06       -0.30      2.02 o
  -5   3  23       15.48       11.23      3.70 o
  -4   3  23        1.24        0.84      2.46 o
  -3   3  23        2.20        4.06      4.55 o
  -8   0  24       99.69      107.40     16.17 o
  -7   0  24        0.75        0.43      2.87 o
  -6   0  24        8.84        4.38      7.02 o
  -5   0  24       12.33        7.34      4.48 o
  -4   0  24      108.45      123.59      9.27 o
  -3   0  24      117.06      132.62     12.19 o
  -2   0  24       13.50        8.56      4.45 o
  -8   1  24        2.51        2.69      2.88 o
  -7   1  24       26.43       26.45      5.06 o
  -6   1  24        6.52        5.02      5.23 o
  -5   1  24       70.40       70.32      8.11 o
  -4   1  24       32.38       34.72      4.54 o
  -3   1  24       30.25       30.31      4.95 o
 
